# Supplementary material for: Microstructural variation of hippocampal substructures across childhood and adolescence quantified with high-gradient diffusion MRI
Source: Commun Biol. 2026 Feb 12;9:416. doi: 10.1038/s42003-026-09622-x (PMC13009190; doi:10.1038/s42003-026-09622-x)
Supplement: Supplementary file 3 — Supplementary Data 1 [file 42003_2026_9622_MOESM3_ESM.xlsx]

## Sheet: Figs1_2
ID	Age	Sex	Subfield	Volume	Gyrification	Thickness
C01	9.05	Male	Subiculum	605.547	1.99081	1.5406
C02	11.1	Male	Subiculum	421.273	1.64962	1.35517
C03	9.95	Female	Subiculum	463.789	1.63202	1.40312
C04	13.4	Male	Subiculum	605.727	2.10318	1.56285
C05	17.1	Female	Subiculum	412.18	1.6021	1.36168
C06	11.95	Female	Subiculum	588.148	2.02199	1.45974
C07	10.81	Female	Subiculum	603.586	2.16646	1.46813
C08	9.84	Female	Subiculum	528.047	1.83297	1.57912
C09	8.01	Female	Subiculum	438.18	1.57381	1.41929
C10	10	Female	Subiculum	437.602	1.55197	1.40544
C11	8.47	Female	Subiculum	528.141	1.7725	1.46953
C12	11.18	Male	Subiculum	511.586	1.78911	1.43411
C13	9.55	Female	Subiculum	462.781	1.7381	1.39897
C14	12.65	Female	Subiculum	440.828	1.58032	1.38479
C15	11.3	Male	Subiculum	496.977	1.66953	1.51668
C16	8.89	Female	Subiculum	470.281	1.65565	1.43467
C17	14.16	Male	Subiculum	498.922	1.59976	1.4207
C18	11.7	Male	Subiculum	555.336	1.8034	1.57786
C19	15.4	Female	Subiculum	445.594	1.60864	1.45062
C20	13.87	Female	Subiculum	456.945	1.58139	1.50066
C21	17.13	Female	Subiculum	484.031	1.64912	1.45596
C22	14.62	Male	Subiculum	544.664	1.86785	1.49884
C23	15.39	Female	Subiculum	519.656	1.82924	1.46293
C24	8.63	Male	Subiculum	565.992	1.84648	1.45248
C25	11.02	Male	Subiculum	584.703	1.89729	1.51052
C26	9.08	Male	Subiculum	481.164	1.78858	1.3909
C27	12.39	Male	Subiculum	463.852	1.80206	1.44518
C28	15.78	Female	Subiculum	559.18	1.95479	1.50494
C29	8.7	Male	Subiculum	672.664	2.31031	1.57765
C30	15.67	Female	Subiculum	604.164	2.17705	1.49478
C31	16.55	Female	Subiculum	485.352	1.83683	1.41277
C32	14.9	Female	Subiculum	525.039	1.72589	1.50099
C33	17.09	Female	Subiculum	512.242	1.85186	1.43585
C34	13.32	Male	Subiculum	700.469	2.23728	1.50528
C35	16.3	Female	Subiculum	477.906	1.63718	1.45903
C36	18.96	Female	Subiculum	437.883	1.68437	1.37247
C37	18.16	Female	Subiculum	417.758	1.48233	1.43903
C38	14.32	Male	Subiculum	561.484	2.19635	1.42615
C39	11.43	Female	Subiculum	391.578	1.41016	1.40698
C40	9.52	Female	Subiculum	487.273	1.78924	1.44714
C41	12.9	Female	Subiculum	554.766	2.04624	1.41425
C42	11.71	Male	Subiculum	531.102	1.96058	1.48306
C43	14.5	Female	Subiculum	427.531	1.43226	1.4002
C44	16.27	Female	Subiculum	503.258	1.73323	1.47323
C45	13.41	Female	Subiculum	530.492	1.85818	1.46581
C46	16.77	Male	Subiculum	422.516	1.29329	1.51815
C47	11.64	Male	Subiculum	554.773	1.91974	1.51052
C48	14.76	Male	Subiculum	650.945	2.28014	1.49653
C49	16.04	Male	Subiculum	647.352	2.24673	1.4838
C50	15.49	Male	Subiculum	581.031	1.94098	1.50357
C51	15.47	Male	Subiculum	598.914	2.06044	1.54811
C52	12.41	Female	Subiculum	548.352	2.04274	1.46347
C53	9.87	Male	Subiculum	544.391	2.0047	1.48473
C54	8.38	Female	Subiculum	579.047	1.95617	1.51818
C55	8.81	Female	Subiculum	504.914	1.73213	1.50081
C56	11.28	Male	Subiculum	737.875	2.0306	1.75441
C57	11.92	Female	Subiculum	500.953	1.78871	1.43423
C58	12.15	Female	Subiculum	583.742	1.978	1.50975
C59	11.93	Female	Subiculum	483.312	1.68352	1.50911
C60	16.73	Male	Subiculum	553.766	1.90368	1.50322
C61	12.59	Female	Subiculum	488.68	1.71993	1.41654
C62	9.28	Male	Subiculum	517.398	1.81674	1.44853
C63	13.36	Female	Subiculum	428.969	1.71896	1.31522
C64	11.85	Female	Subiculum	444.859	1.58801	1.41849
C65	12.35	Male	Subiculum	774.344	2.39926	1.66549
C66	10.75	Male	Subiculum	567.602	1.94497	1.5287
C67	8.55	Male	Subiculum	651.281	2.13003	1.6017
C68	11.13	Female	Subiculum	491.812	1.76322	1.45323
C69	9.73	Male	Subiculum	531.844	1.85026	1.46702
C70	8.03	Male	Subiculum	502.031	1.8601	1.41123
C71	11.27	Male	Subiculum	437.477	1.60815	1.39062
C72	9.1	Male	Subiculum	621.266	1.99783	1.6288
C73	9.74	Female	Subiculum	440.117	1.65111	1.35794
C74	16.71	Female	Subiculum	369.336	1.45479	1.35344
C75	16.02	Female	Subiculum	563.297	2.00534	1.47289
C76	16.48	Female	Subiculum	527.273	1.82181	1.42658
C77	15.12	Male	Subiculum	435.727	1.45354	1.46271
C78	8.65	Male	Subiculum	578.055	2.24835	1.50625
C79	17.22	Female	Subiculum	446.078	1.51957	1.4536
C80	11.53	Male	Subiculum	583.086	2.12974	1.4993
C81	10.21	Male	Subiculum	586.539	1.88762	1.54606
C82	11.91	Male	Subiculum	528.383	1.83685	1.50977
C83	10.48	Male	Subiculum	556.758	1.85769	1.5067
C84	11.01	Male	Subiculum	565.211	1.78146	1.51179
C85	17.41	Female	Subiculum	480.789	1.78741	1.39046
C86	8.48	Male	Subiculum	450.523	1.67886	1.41736
C87	16.34	Male	Subiculum	594.469	1.97676	1.58275
C88	10.05	Female	Subiculum	497.156	1.78155	1.48758
C01	9.05	Male	CA1	1126.78	3.09321	1.52811
C02	11.1	Male	CA1	773.5	2.56438	1.30805
C03	9.95	Female	CA1	865.555	2.5386	1.43016
C04	13.4	Male	CA1	1066.88	3.00702	1.50282
C05	17.1	Female	CA1	791.227	2.55247	1.36294
C06	11.95	Female	CA1	1036.65	2.84815	1.47831
C07	10.81	Female	CA1	1112.86	3.04632	1.52818
C08	9.84	Female	CA1	1067.82	3.11472	1.49021
C09	8.01	Female	CA1	745.102	2.26906	1.37431
C10	10	Female	CA1	857.133	2.6848	1.39418
C11	8.47	Female	CA1	898.328	2.50323	1.45304
C12	11.18	Male	CA1	975.453	2.7919	1.44505
C13	9.55	Female	CA1	966.109	2.79836	1.47703
C14	12.65	Female	CA1	722.297	2.26377	1.3114
C15	11.3	Male	CA1	1008.05	2.90849	1.46638
C16	8.89	Female	CA1	979.891	2.84604	1.45216
C17	14.16	Male	CA1	946.828	2.63259	1.45511
C18	11.7	Male	CA1	966.93	2.58285	1.53578
C19	15.4	Female	CA1	889.203	2.68716	1.44423
C20	13.87	Female	CA1	903.797	2.59486	1.48469
C21	17.13	Female	CA1	1026.16	2.88878	1.48222
C22	14.62	Male	CA1	1042.38	2.83565	1.54549
C23	15.39	Female	CA1	917.797	2.79391	1.41766
C24	8.63	Male	CA1	974.57	2.67147	1.44414
C25	11.02	Male	CA1	1132.66	2.96635	1.58645
C26	9.08	Male	CA1	752.43	2.40429	1.34115
C27	12.39	Male	CA1	792.445	2.43164	1.40882
C28	15.78	Female	CA1	1208.72	3.33203	1.54668
C29	8.7	Male	CA1	929.656	2.53958	1.48954
C30	15.67	Female	CA1	994.078	3.01106	1.37857
C31	16.55	Female	CA1	823.039	2.49107	1.39362
C32	14.9	Female	CA1	997.648	2.84903	1.48831
C33	17.09	Female	CA1	1033.96	3.08669	1.44637
C34	13.32	Male	CA1	1103.2	3.01221	1.47835
C35	16.3	Female	CA1	990.711	2.94497	1.45835
C36	18.96	Female	CA1	862.461	2.60177	1.40418
C37	18.16	Female	CA1	788.594	2.23932	1.44962
C38	14.32	Male	CA1	909.539	2.64816	1.45676
C39	11.43	Female	CA1	736.281	2.30038	1.38345
C40	9.52	Female	CA1	940.227	2.69391	1.45156
C41	12.9	Female	CA1	1018.56	2.88024	1.46168
C42	11.71	Male	CA1	966.641	2.82989	1.48547
C43	14.5	Female	CA1	1075.23	3.14854	1.49048
C44	16.27	Female	CA1	921.07	2.63415	1.45644
C45	13.41	Female	CA1	968.398	2.89058	1.44738
C46	16.77	Male	CA1	1053.98	3.01836	1.5348
C47	11.64	Male	CA1	877.648	2.50581	1.48683
C48	14.76	Male	CA1	1092.57	2.95104	1.50698
C49	16.04	Male	CA1	1061.19	2.92659	1.4769
C50	15.49	Male	CA1	1149.54	3.37983	1.45443
C51	15.47	Male	CA1	1002.8	2.8323	1.45242
C52	12.41	Female	CA1	1010.13	2.90972	1.48042
C53	9.87	Male	CA1	893.258	2.58806	1.45085
C54	8.38	Female	CA1	957.273	2.68753	1.47545
C55	8.81	Female	CA1	934.773	2.54311	1.52697
C56	11.28	Male	CA1	1052.78	2.59042	1.62774
C57	11.92	Female	CA1	949.797	2.78663	1.43349
C58	12.15	Female	CA1	968.695	2.72484	1.45885
C59	11.93	Female	CA1	810.344	2.37477	1.46276
C60	16.73	Male	CA1	874.172	2.37907	1.46873
C61	12.59	Female	CA1	871.211	2.63103	1.40431
C62	9.28	Male	CA1	1093.72	3.09111	1.45712
C63	13.36	Female	CA1	835.211	2.5648	1.36433
C64	11.85	Female	CA1	723.859	2.12213	1.38229
C65	12.35	Male	CA1	1059.02	2.67646	1.57386
C66	10.75	Male	CA1	909.516	2.53443	1.46473
C67	8.55	Male	CA1	1035.83	2.72461	1.55112
C68	11.13	Female	CA1	845.539	2.52955	1.40196
C69	9.73	Male	CA1	784.344	2.31303	1.40713
C70	8.03	Male	CA1	773.742	2.21325	1.41328
C71	11.27	Male	CA1	896.703	2.61882	1.4264
C72	9.1	Male	CA1	902.609	2.52032	1.45704
C73	9.74	Female	CA1	927.828	2.67651	1.42986
C74	16.71	Female	CA1	768.523	2.37805	1.36623
C75	16.02	Female	CA1	965.992	3.00175	1.40374
C76	16.48	Female	CA1	926.766	2.68801	1.42396
C77	15.12	Male	CA1	998.93	2.73783	1.53087
C78	8.65	Male	CA1	1049.86	3.04338	1.4792
C79	17.22	Female	CA1	856.453	2.49572	1.43373
C80	11.53	Male	CA1	993.789	2.77003	1.49925
C81	10.21	Male	CA1	923.523	2.5973	1.47326
C82	11.91	Male	CA1	1045.84	3.01129	1.49178
C83	10.48	Male	CA1	1093.63	2.9536	1.55265
C84	11.01	Male	CA1	905.484	2.59987	1.44896
C85	17.41	Female	CA1	911.227	2.65229	1.42896
C86	8.48	Male	CA1	749.656	2.20144	1.38786
C87	16.34	Male	CA1	975.492	2.65556	1.47907
C88	10.05	Female	CA1	1003.02	2.76052	1.50578
C01	9.05	Male	CA2	149.812	1.44701	1.22337
C02	11.1	Male	CA2	105.312	1.28281	1.22681
C03	9.95	Female	CA2	121.016	1.27603	1.16947
C04	13.4	Male	CA2	129.297	1.3437	1.19203
C05	17.1	Female	CA2	124.375	1.26629	1.16026
C06	11.95	Female	CA2	137.211	1.39206	1.1785
C07	10.81	Female	CA2	137.141	1.33892	1.20549
C08	9.84	Female	CA2	179.789	2.3064	1.39638
C09	8.01	Female	CA2	91.875	0.995559	1.0968
C10	10	Female	CA2	116.234	1.22504	1.15576
C11	8.47	Female	CA2	117.93	1.2304	1.15819
C12	11.18	Male	CA2	113.539	1.11509	1.15237
C13	9.55	Female	CA2	131.859	1.24248	1.21712
C14	12.65	Female	CA2	90.7188	1.09629	1.06454
C15	11.3	Male	CA2	130.961	1.55301	1.33539
C16	8.89	Female	CA2	130.961	1.31894	1.16108
C17	14.16	Male	CA2	109.305	1.19599	1.13972
C18	11.7	Male	CA2	101.609	1.16041	1.239
C19	15.4	Female	CA2	119.203	1.25977	1.1608
C20	13.87	Female	CA2	105.141	1.11033	1.16627
C21	17.13	Female	CA2	139.594	1.46378	1.21273
C22	14.62	Male	CA2	133.812	1.25635	1.24176
C23	15.39	Female	CA2	131.172	1.31794	1.1855
C24	8.63	Male	CA2	117.648	1.27895	1.15255
C25	11.02	Male	CA2	140.578	1.2832	1.30268
C26	9.08	Male	CA2	86.5	0.951099	1.10276
C27	12.39	Male	CA2	102.562	1.07141	1.16312
C28	15.78	Female	CA2	168.164	1.59777	1.25912
C29	8.7	Male	CA2	124.703	1.23877	1.24658
C30	15.67	Female	CA2	130.984	1.68313	1.22311
C31	16.55	Female	CA2	106.234	1.15589	1.13156
C32	14.9	Female	CA2	121.109	1.44465	1.28908
C33	17.09	Female	CA2	115.906	1.222	1.14054
C34	13.32	Male	CA2	163.594	1.50793	1.27087
C35	16.3	Female	CA2	141.172	1.36981	1.20103
C36	18.96	Female	CA2	125	1.30356	1.15802
C37	18.16	Female	CA2	110.398	1.14421	1.19192
C38	14.32	Male	CA2	149.172	1.42419	1.29695
C39	11.43	Female	CA2	117.203	1.25844	1.17334
C40	9.52	Female	CA2	108.039	1.17447	1.13961
C41	12.9	Female	CA2	97.8828	1.07829	1.13719
C42	11.71	Male	CA2	110.539	1.13348	1.19633
C43	14.5	Female	CA2	159.828	1.52373	1.22041
C44	16.27	Female	CA2	109.945	1.17475	1.13701
C45	13.41	Female	CA2	131.672	1.34758	1.17459
C46	16.77	Male	CA2	171.25	1.93552	1.38471
C47	11.64	Male	CA2	124.109	1.18481	1.23015
C48	14.76	Male	CA2	125.68	1.22635	1.16339
C49	16.04	Male	CA2	138.703	1.36923	1.18506
C50	15.49	Male	CA2	150.305	1.56841	1.21137
C51	15.47	Male	CA2	99.3906	1.15526	1.19841
C52	12.41	Female	CA2	113.266	1.16906	1.17341
C53	9.87	Male	CA2	106.484	1.14909	1.15961
C54	8.38	Female	CA2	150.016	1.42948	1.23024
C55	8.81	Female	CA2	133.07	1.29189	1.20605
C56	11.28	Male	CA2	100.992	1.07526	1.24873
C57	11.92	Female	CA2	133.445	1.3941	1.1602
C58	12.15	Female	CA2	132.938	1.32647	1.17772
C59	11.93	Female	CA2	103.93	1.06797	1.20686
C60	16.73	Male	CA2	111.562	1.1466	1.19352
C61	12.59	Female	CA2	128.055	1.31066	1.14917
C62	9.28	Male	CA2	138.258	1.55233	1.17019
C63	13.36	Female	CA2	126.258	1.26656	1.15079
C64	11.85	Female	CA2	80.3828	0.943918	1.17188
C65	12.35	Male	CA2	154.297	1.39255	1.29543
C66	10.75	Male	CA2	138.031	1.29825	1.23414
C67	8.55	Male	CA2	132.883	1.27816	1.25092
C68	11.13	Female	CA2	106.773	1.17051	1.13083
C69	9.73	Male	CA2	103.156	1.12744	1.12519
C70	8.03	Male	CA2	100.867	1.01392	1.13718
C71	11.27	Male	CA2	131.414	1.27805	1.18019
C72	9.1	Male	CA2	103.398	1.02826	1.23925
C73	9.74	Female	CA2	125.977	1.33075	1.17282
C74	16.71	Female	CA2	111.078	1.15262	1.15167
C75	16.02	Female	CA2	113.641	1.20035	1.18825
C76	16.48	Female	CA2	120.977	1.2798	1.16636
C77	15.12	Male	CA2	144.164	1.38991	1.24277
C78	8.65	Male	CA2	130.516	1.43402	1.41025
C79	17.22	Female	CA2	94.2422	1.0458	1.10678
C80	11.53	Male	CA2	121.977	1.22504	1.2163
C81	10.21	Male	CA2	130.961	1.24978	1.20466
C82	11.91	Male	CA2	124.953	1.24236	1.16774
C83	10.48	Male	CA2	159.672	1.42914	1.26736
C84	11.01	Male	CA2	113.648	1.15922	1.19163
C85	17.41	Female	CA2	125.047	1.28567	1.1802
C86	8.48	Male	CA2	101.273	1.04021	1.14661
C87	16.34	Male	CA2	122.945	1.28108	1.24663
C88	10.05	Female	CA2	127.836	1.3817	1.18551
C01	9.05	Male	CA3	369.352	2.53509	1.59824
C02	11.1	Male	CA3	293	2.15387	1.4974
C03	9.95	Female	CA3	318.992	2.41741	1.52876
C04	13.4	Male	CA3	349.859	2.46303	1.56701
C05	17.1	Female	CA3	290.742	2.24447	1.51939
C06	11.95	Female	CA3	346.406	2.62337	1.555
C07	10.81	Female	CA3	363.359	2.5359	1.62276
C08	9.84	Female	CA3	537.883	3.29959	1.89667
C09	8.01	Female	CA3	273.672	2.06734	1.47642
C10	10	Female	CA3	293.664	2.31135	1.49706
C11	8.47	Female	CA3	280.609	2.32632	1.52493
C12	11.18	Male	CA3	335.031	2.43644	1.5533
C13	9.55	Female	CA3	322.633	2.25346	1.57184
C14	12.65	Female	CA3	239.836	2.15992	1.42304
C15	11.3	Male	CA3	393.961	2.53927	1.64087
C16	8.89	Female	CA3	310.43	2.28471	1.49307
C17	14.16	Male	CA3	307.156	2.31263	1.4998
C18	11.7	Male	CA3	346.039	2.74817	1.73118
C19	15.4	Female	CA3	323.711	2.37803	1.53316
C20	13.87	Female	CA3	322.984	2.16443	1.55993
C21	17.13	Female	CA3	296.453	2.31691	1.55117
C22	14.62	Male	CA3	337.742	2.34563	1.5993
C23	15.39	Female	CA3	367.836	2.60779	1.55279
C24	8.63	Male	CA3	294.891	2.29655	1.50612
C25	11.02	Male	CA3	338.484	2.40579	1.61934
C26	9.08	Male	CA3	266.727	1.97652	1.47997
C27	12.39	Male	CA3	301.547	2.24959	1.55494
C28	15.78	Female	CA3	399.93	2.80203	1.61816
C29	8.7	Male	CA3	370.891	2.61049	1.70264
C30	15.67	Female	CA3	398.508	2.67802	1.63538
C31	16.55	Female	CA3	267.578	2.15073	1.46946
C32	14.9	Female	CA3	295.109	2.26427	1.59133
C33	17.09	Female	CA3	344.266	2.4444	1.57235
C34	13.32	Male	CA3	406.586	2.77362	1.69383
C35	16.3	Female	CA3	328.305	2.49538	1.55421
C36	18.96	Female	CA3	268.102	2.42234	1.39419
C37	18.16	Female	CA3	236.805	2.00987	1.43395
C38	14.32	Male	CA3	347.039	2.61478	1.5628
C39	11.43	Female	CA3	233.695	2.13862	1.42405
C40	9.52	Female	CA3	294.414	2.23891	1.50129
C41	12.9	Female	CA3	303.852	2.34917	1.54648
C42	11.71	Male	CA3	250.898	2.1712	1.46548
C43	14.5	Female	CA3	349.406	2.40179	1.54539
C44	16.27	Female	CA3	298.727	2.28117	1.542
C45	13.41	Female	CA3	330.812	2.46059	1.54335
C46	16.77	Male	CA3	341.375	2.58045	1.60861
C47	11.64	Male	CA3	344.641	2.46538	1.63971
C48	14.76	Male	CA3	341.68	2.44145	1.59309
C49	16.04	Male	CA3	357.594	2.5671	1.53819
C50	15.49	Male	CA3	398.508	2.63225	1.62015
C51	15.47	Male	CA3	350.609	2.67934	1.60548
C52	12.41	Female	CA3	319.031	2.33482	1.5306
C53	9.87	Male	CA3	331.797	2.67682	1.55397
C54	8.38	Female	CA3	365.594	2.56294	1.62413
C55	8.81	Female	CA3	337.555	2.48999	1.54029
C56	11.28	Male	CA3	277.836	2.37171	1.57089
C57	11.92	Female	CA3	341.406	2.42506	1.52802
C58	12.15	Female	CA3	335.188	2.41824	1.55623
C59	11.93	Female	CA3	297.383	2.19594	1.63495
C60	16.73	Male	CA3	307.922	2.2961	1.5832
C61	12.59	Female	CA3	315.219	2.4128	1.48193
C62	9.28	Male	CA3	321.797	2.61561	1.52518
C63	13.36	Female	CA3	279.273	2.14371	1.50346
C64	11.85	Female	CA3	205.367	1.85227	1.45015
C65	12.35	Male	CA3	429.164	2.7795	1.76922
C66	10.75	Male	CA3	409.539	2.63821	1.70008
C67	8.55	Male	CA3	369.422	2.47827	1.68435
C68	11.13	Female	CA3	306.68	2.39683	1.48055
C69	9.73	Male	CA3	279.562	2.18995	1.48685
C70	8.03	Male	CA3	242.859	1.97881	1.48841
C71	11.27	Male	CA3	280.461	2.18991	1.47069
C72	9.1	Male	CA3	297.703	2.34614	1.58701
C73	9.74	Female	CA3	287.977	2.42537	1.5051
C74	16.71	Female	CA3	270.203	2.14433	1.49999
C75	16.02	Female	CA3	312.906	2.33925	1.49787
C76	16.48	Female	CA3	270.805	2.43289	1.51802
C77	15.12	Male	CA3	309.266	2.36687	1.62451
C78	8.65	Male	CA3	388.859	2.58197	1.58247
C79	17.22	Female	CA3	250.672	2.09309	1.45219
C80	11.53	Male	CA3	325.477	2.53966	1.55343
C81	10.21	Male	CA3	330.555	2.34436	1.58533
C82	11.91	Male	CA3	378.125	2.49808	1.61888
C83	10.48	Male	CA3	381.391	2.5006	1.64711
C84	11.01	Male	CA3	292.891	2.40107	1.57755
C85	17.41	Female	CA3	304.695	2.27868	1.53931
C86	8.48	Male	CA3	276.133	2.03039	1.52469
C87	16.34	Male	CA3	351.477	2.20126	1.6696
C88	10.05	Female	CA3	347.391	2.30851	1.58603
C01	9.05	Male	DG/CA4	173.484	6.63825	2.37624
C02	11.1	Male	DG/CA4	116.129	5.45462	2.19533
C03	9.95	Female	DG/CA4	154.453	6.45395	2.17011
C04	13.4	Male	DG/CA4	158.898	6.37023	2.30296
C05	17.1	Female	DG/CA4	137.785	5.95764	2.27624
C06	11.95	Female	DG/CA4	186.676	7.56467	2.21601
C07	10.81	Female	DG/CA4	188.488	6.8967	2.40801
C08	9.84	Female	DG/CA4	161.781	7.47429	2.61139
C09	8.01	Female	DG/CA4	109.438	5.49901	2.05146
C10	10	Female	DG/CA4	139.422	6.58181	2.10139
C11	8.47	Female	DG/CA4	168.133	6.3016	2.32745
C12	11.18	Male	DG/CA4	154.648	6.64407	2.26299
C13	9.55	Female	DG/CA4	140.344	5.89076	2.02703
C14	12.65	Female	DG/CA4	140.48	6.46834	2.01328
C15	11.3	Male	DG/CA4	154.328	5.81942	2.47659
C16	8.89	Female	DG/CA4	155.652	6.11092	2.06682
C17	14.16	Male	DG/CA4	148.012	6.36213	2.10912
C18	11.7	Male	DG/CA4	225.199	8.73667	2.3343
C19	15.4	Female	DG/CA4	148.574	6.15029	2.17499
C20	13.87	Female	DG/CA4	125.559	5.42304	2.0251
C21	17.13	Female	DG/CA4	126.59	5.69238	2.23528
C22	14.62	Male	DG/CA4	131.172	5.96583	2.14352
C23	15.39	Female	DG/CA4	173.309	6.94325	2.24932
C24	8.63	Male	DG/CA4	156.043	6.04946	2.24626
C25	11.02	Male	DG/CA4	159.18	6.56849	2.25035
C26	9.08	Male	DG/CA4	114.426	5.11109	2.1092
C27	12.39	Male	DG/CA4	157.105	6.4976	2.1841
C28	15.78	Female	DG/CA4	213.336	7.87733	2.32344
C29	8.7	Male	DG/CA4	159.453	7.0621	2.4303
C30	15.67	Female	DG/CA4	139.82	6.22933	2.4417
C31	16.55	Female	DG/CA4	124.613	5.50553	2.06521
C32	14.9	Female	DG/CA4	152.105	6.19811	2.2758
C33	17.09	Female	DG/CA4	160.551	6.00301	2.36865
C34	13.32	Male	DG/CA4	219.762	7.33603	2.47818
C35	16.3	Female	DG/CA4	173.797	7.10213	2.33527
C36	18.96	Female	DG/CA4	154.91	7.43893	2.00017
C37	18.16	Female	DG/CA4	115.453	5.34996	1.89605
C38	14.32	Male	DG/CA4	133.914	6.5916	2.22486
C39	11.43	Female	DG/CA4	135.824	6.40573	1.87462
C40	9.52	Female	DG/CA4	149.188	5.78013	2.13114
C41	12.9	Female	DG/CA4	165.98	6.21836	2.1276
C42	11.71	Male	DG/CA4	150.066	6.21064	2.08593
C43	14.5	Female	DG/CA4	147.227	6.12024	2.23818
C44	16.27	Female	DG/CA4	145.973	6.36224	2.26607
C45	13.41	Female	DG/CA4	149.582	6.65733	2.18162
C46	16.77	Male	DG/CA4	128.34	6.68022	2.10829
C47	11.64	Male	DG/CA4	155.992	6.68541	2.38548
C48	14.76	Male	DG/CA4	149.355	6.44189	2.32342
C49	16.04	Male	DG/CA4	165.184	6.179	2.14933
C50	15.49	Male	DG/CA4	163.609	6.55657	2.44685
C51	15.47	Male	DG/CA4	171.996	7.87071	2.42466
C52	12.41	Female	DG/CA4	145.875	5.89388	2.21345
C53	9.87	Male	DG/CA4	140.496	7.50775	2.13136
C54	8.38	Female	DG/CA4	175.996	6.36309	2.32677
C55	8.81	Female	DG/CA4	164.285	7.08723	2.17989
C56	11.28	Male	DG/CA4	199.59	7.90234	2.17981
C57	11.92	Female	DG/CA4	149.719	6.09889	2.14062
C58	12.15	Female	DG/CA4	159.148	6.13217	2.11542
C59	11.93	Female	DG/CA4	150.973	6.31747	2.37437
C60	16.73	Male	DG/CA4	138.348	5.85115	2.13425
C61	12.59	Female	DG/CA4	150.266	6.0943	2.12955
C62	9.28	Male	DG/CA4	160.336	7.76606	2.03019
C63	13.36	Female	DG/CA4	125.438	5.43975	2.18024
C64	11.85	Female	DG/CA4	110.426	5.03236	1.89044
C65	12.35	Male	DG/CA4	190.707	7.0473	2.54642
C66	10.75	Male	DG/CA4	154.699	6.47814	2.35445
C67	8.55	Male	DG/CA4	181.664	6.47042	2.34652
C68	11.13	Female	DG/CA4	155.285	6.70105	2.19582
C69	9.73	Male	DG/CA4	137.242	6.07787	2.12468
C70	8.03	Male	DG/CA4	127.133	5.6997	2.02318
C71	11.27	Male	DG/CA4	133.242	5.57986	2.02343
C72	9.1	Male	DG/CA4	149.801	6.19506	2.37851
C73	9.74	Female	DG/CA4	161.91	7.06973	2.11638
C74	16.71	Female	DG/CA4	127.844	5.59007	2.15372
C75	16.02	Female	DG/CA4	155.734	6.80145	2.14552
C76	16.48	Female	DG/CA4	163.531	7.25352	2.16765
C77	15.12	Male	DG/CA4	155.426	6.77641	2.27469
C78	8.65	Male	DG/CA4	140.418	6.71349	2.2045
C79	17.22	Female	DG/CA4	129.836	5.50234	2.16243
C80	11.53	Male	DG/CA4	173.918	6.97334	2.28653
C81	10.21	Male	DG/CA4	150.82	6.07042	2.27129
C82	11.91	Male	DG/CA4	167.902	6.51269	2.17375
C83	10.48	Male	DG/CA4	175.926	6.19554	2.26243
C84	11.01	Male	DG/CA4	189.871	7.78463	2.22943
C85	17.41	Female	DG/CA4	146.996	6.15997	2.12813
C86	8.48	Male	DG/CA4	122.023	5.39565	2.10442
C87	16.34	Male	DG/CA4	119.023	4.75387	2.31621
C88	10.05	Female	DG/CA4	116.383	5.21604	2.15555

## Sheet: Figs3_4
ID	Age	Sex	Subfield	fneurite_SANDI	fsoma	fextracellular	Rsoma	ODI	MD
C01	9.05	Male	Subiculum	0.231307	0.331434	0.437259	9.00894	0.446413	0.816372
C02	11.1	Male	Subiculum	0.245289	0.288788	0.465923	8.77538	0.349517	0.809269
C03	9.95	Female	Subiculum	0.231716	0.332355	0.43593	8.96043	0.499673	0.796015
C04	13.4	Male	Subiculum	0.246428	0.320507	0.433065	8.92315	0.459785	0.793005
C05	17.1	Female	Subiculum	0.246371	0.331802	0.421828	8.85256	0.330783	0.760761
C06	11.95	Female	Subiculum	0.257249	0.240149	0.502601	8.55582	0.414415	0.82058
C07	10.81	Female	Subiculum	0.224578	0.331099	0.444323	8.92642	0.431002	0.787967
C08	9.84	Female	Subiculum	0.193851	0.361474	0.444675	8.98848	0.400858	0.796755
C09	8.01	Female	Subiculum	0.242728	0.309945	0.447327	8.80562	0.370018	0.777972
C10	10	Female	Subiculum	0.200592	0.366798	0.43261	9.00814	0.41559	0.793248
C11	8.47	Female	Subiculum	0.239773	0.36303	0.397197	8.99956	0.404024	0.796063
C12	11.18	Male	Subiculum	0.246773	0.350679	0.402548	8.89568	0.384305	0.779418
C13	9.55	Female	Subiculum	0.23184	0.319643	0.448517	8.91081	0.390453	0.807829
C14	12.65	Female	Subiculum	0.254647	0.324186	0.421168	8.80659	0.355173	0.761252
C15	11.3	Male	Subiculum	0.25137	0.311863	0.436767	8.87885	0.39402	0.795161
C16	8.89	Female	Subiculum	0.23222	0.303733	0.464047	8.89622	0.418292	0.806325
C17	14.16	Male	Subiculum	0.262833	0.321443	0.415724	8.85538	0.404472	0.765443
C18	11.7	Male	Subiculum	0.269189	0.242937	0.487874	8.57576	0.369238	0.831888
C19	15.4	Female	Subiculum	0.252463	0.307483	0.440054	8.76311	0.439252	0.786985
C20	13.87	Female	Subiculum	0.245524	0.345593	0.408883	8.90248	0.523164	0.737532
C21	17.13	Female	Subiculum	0.259026	0.321049	0.419925	8.88769	0.407394	0.775548
C22	14.62	Male	Subiculum	0.29061	0.321483	0.387907	8.88076	0.453864	0.748393
C23	15.39	Female	Subiculum	0.260145	0.303903	0.435953	8.77079	0.428604	0.766846
C24	8.63	Male	Subiculum	0.247448	0.325783	0.426769	8.91174	0.409926	0.811788
C25	11.02	Male	Subiculum	0.263898	0.278099	0.458003	8.71077	0.43251	0.785929
C26	9.08	Male	Subiculum	0.215182	0.3408	0.444018	8.93745	0.396593	0.794467
C27	12.39	Male	Subiculum	0.263758	0.2845	0.451742	8.8048	0.463507	0.840206
C28	15.78	Female	Subiculum	0.262039	0.311809	0.426152	8.83737	0.477995	0.762522
C29	8.7	Male	Subiculum	0.215725	0.287662	0.496614	8.8422	0.488889	0.816705
C30	15.67	Female	Subiculum	0.245354	0.342701	0.411945	8.91708	0.374387	0.78228
C31	16.55	Female	Subiculum	0.25113	0.32935	0.41952	8.90206	0.46912	0.769549
C32	14.9	Female	Subiculum	0.216259	0.390463	0.393278	9.04202	0.472789	0.817249
C33	17.09	Female	Subiculum	0.279391	0.322238	0.398371	8.85237	0.439219	0.744452
C34	13.32	Male	Subiculum	0.294307	0.275202	0.430492	8.70171	0.431411	0.761377
C35	16.3	Female	Subiculum	0.267517	0.32156	0.410923	8.8726	0.427177	0.762158
C36	18.96	Female	Subiculum	0.263526	0.313223	0.42325	8.81368	0.478877	0.755298
C37	18.16	Female	Subiculum	0.265372	0.345862	0.388766	8.91968	0.485417	0.767148
C38	14.32	Male	Subiculum	0.272423	0.276794	0.450783	8.62982	0.405751	0.78461
C39	11.43	Female	Subiculum	0.233893	0.34395	0.422157	8.9416	0.454293	0.778237
C40	9.52	Female	Subiculum	0.231225	0.400929	0.367846	9.03187	0.437879	0.741021
C41	12.9	Female	Subiculum	0.238218	0.343737	0.418045	8.90705	0.365429	0.769027
C42	11.71	Male	Subiculum	0.245207	0.324887	0.429905	8.81553	0.418885	0.786459
C43	14.5	Female	Subiculum	0.268584	0.335145	0.396271	8.84733	0.416096	0.761098
C44	16.27	Female	Subiculum	0.257462	0.346723	0.395815	8.85222	0.457511	0.751772
C45	13.41	Female	Subiculum	0.257873	0.325324	0.416802	8.80289	0.524605	0.75638
C46	16.77	Male	Subiculum	0.313905	0.293162	0.392932	8.68441	0.442433	0.745273
C47	11.64	Male	Subiculum	0.245638	0.324007	0.430355	8.88814	0.46986	0.78293
C48	14.76	Male	Subiculum	0.297688	0.298252	0.40406	8.57159	0.40707	0.755742
C49	16.04	Male	Subiculum	0.305358	0.29512	0.399521	8.69544	0.407369	0.742996
C50	15.49	Male	Subiculum	0.300518	0.307245	0.392236	8.74801	0.484461	0.752921
C51	15.47	Male	Subiculum	0.306509	0.294627	0.398865	8.74368	0.520962	0.73956
C52	12.41	Female	Subiculum	0.235596	0.345092	0.419311	8.91362	0.436097	0.769025
C53	9.87	Male	Subiculum	0.2161	0.337592	0.446308	8.91586	0.447256	0.821523
C54	8.38	Female	Subiculum	0.236191	0.345505	0.418304	8.89855	0.433677	0.761618
C55	8.81	Female	Subiculum	0.229398	0.347548	0.423054	8.92979	0.443963	0.781451
C56	11.28	Male	Subiculum	0.216516	0.307346	0.476138	8.78412	0.571958	0.786308
C57	11.92	Female	Subiculum	0.239489	0.351167	0.409344	8.97106	0.403546	0.792672
C58	12.15	Female	Subiculum	0.230306	0.312156	0.457538	8.8379	0.521901	0.78928
C59	11.93	Female	Subiculum	0.224299	0.319262	0.456439	8.8749	0.474174	0.780963
C60	16.73	Male	Subiculum	0.263268	0.320023	0.416709	8.87848	0.443623	0.77507
C61	12.59	Female	Subiculum	0.221238	0.388743	0.39002	8.99646	0.509604	0.75124
C62	9.28	Male	Subiculum	0.229438	0.333143	0.437419	8.9791	0.418889	0.801942
C63	13.36	Female	Subiculum	0.252842	0.321833	0.425326	8.89148	0.40102	0.778113
C64	11.85	Female	Subiculum	0.258366	0.334427	0.407207	8.90467	0.45523	0.784094
C65	12.35	Male	Subiculum	0.275121	0.323236	0.401643	8.87626	0.439011	0.761571
C66	10.75	Male	Subiculum	0.258719	0.316549	0.424732	8.84229	0.383182	0.762013
C67	8.55	Male	Subiculum	0.225727	0.314069	0.460204	8.86813	0.412479	0.782875
C68	11.13	Female	Subiculum	0.232327	0.346034	0.421638	9.01312	0.448202	0.797759
C69	9.73	Male	Subiculum	0.207426	0.346068	0.446506	9.06556	0.42466	0.823695
C70	8.03	Male	Subiculum	0.184935	0.384746	0.430319	9.00878	0.483415	0.78537
C71	11.27	Male	Subiculum	0.257519	0.318047	0.424434	8.8707	0.382187	0.771031
C72	9.1	Male	Subiculum	0.21832	0.3528	0.428881	8.93145	0.454714	0.770342
C73	9.74	Female	Subiculum	0.230513	0.328463	0.441024	8.92176	0.429276	0.791756
C74	16.71	Female	Subiculum	0.258111	0.35868	0.383209	8.90745	0.42711	0.740985
C75	16.02	Female	Subiculum	0.278044	0.351778	0.370178	8.89605	0.389723	0.725006
C76	16.48	Female	Subiculum	0.253151	0.299056	0.447794	8.78976	0.405322	0.784113
C77	15.12	Male	Subiculum	0.258836	0.332957	0.408207	8.85391	0.534939	0.741815
C78	8.65	Male	Subiculum	0.255294	0.341948	0.402758	8.95134	0.355687	0.756881
C79	17.22	Female	Subiculum	0.287791	0.352998	0.359211	8.87922	0.446911	0.72587
C80	11.53	Male	Subiculum	0.235988	0.39929	0.364723	9.0094	0.426452	0.753151
C81	10.21	Male	Subiculum	0.246753	0.306605	0.446642	8.8217	0.380811	0.784012
C82	11.91	Male	Subiculum	0.276217	0.321876	0.401907	8.84899	0.427558	0.754582
C83	10.48	Male	Subiculum	0.245368	0.360927	0.393705	8.92385	0.415628	0.767681
C84	11.01	Male	Subiculum	0.239503	0.335891	0.424606	8.9118	0.446081	0.777921
C85	17.41	Female	Subiculum	0.296279	0.319672	0.384048	8.80493	0.39112	0.741371
C86	8.48	Male	Subiculum	0.231627	0.316636	0.451737	8.90202	0.411532	0.781015
C87	16.34	Male	Subiculum	0.295494	0.34573	0.358776	8.90358	0.408565	0.704211
C88	10.05	Female	Subiculum	0.220782	0.339372	0.439846	8.90034	0.502163	0.786273
C01	9.05	Male	CA1	0.16146	0.369074	0.469467	9.14831	0.535015	0.855523
C02	11.1	Male	CA1	0.178735	0.347313	0.473951	9.00246	0.484693	0.838223
C03	9.95	Female	CA1	0.170767	0.369049	0.460184	9.05208	0.549226	0.805203
C04	13.4	Male	CA1	0.180396	0.368687	0.450917	9.07323	0.518894	0.810911
C05	17.1	Female	CA1	0.194352	0.367682	0.437966	8.97447	0.432697	0.804045
C06	11.95	Female	CA1	0.186218	0.307611	0.506171	8.94241	0.512931	0.864176
C07	10.81	Female	CA1	0.158102	0.356115	0.485784	9.04405	0.531581	0.81093
C08	9.84	Female	CA1	0.143833	0.410921	0.445247	9.17762	0.496357	0.833851
C09	8.01	Female	CA1	0.169357	0.371453	0.45919	9.02466	0.496414	0.80308
C10	10	Female	CA1	0.145923	0.373562	0.480515	9.08999	0.512236	0.824949
C11	8.47	Female	CA1	0.175228	0.421052	0.40372	9.20268	0.499467	0.821702
C12	11.18	Male	CA1	0.175179	0.389683	0.435139	9.06068	0.456986	0.813258
C13	9.55	Female	CA1	0.17086	0.349306	0.479833	9.05488	0.484522	0.824194
C14	12.65	Female	CA1	0.178372	0.376263	0.445366	8.9998	0.483848	0.7964
C15	11.3	Male	CA1	0.172238	0.373821	0.453941	9.04516	0.486704	0.815899
C16	8.89	Female	CA1	0.175486	0.358117	0.466397	9.1189	0.496741	0.833558
C17	14.16	Male	CA1	0.183634	0.379047	0.43732	9.02474	0.477806	0.809935
C18	11.7	Male	CA1	0.185164	0.310997	0.50384	8.94377	0.475742	0.884468
C19	15.4	Female	CA1	0.188364	0.337672	0.473964	9.06171	0.486922	0.843256
C20	13.87	Female	CA1	0.181263	0.380466	0.438271	9.02769	0.54955	0.780248
C21	17.13	Female	CA1	0.185819	0.355953	0.458228	9.00253	0.502022	0.801783
C22	14.62	Male	CA1	0.216623	0.369322	0.414055	8.98833	0.526482	0.771942
C23	15.39	Female	CA1	0.180494	0.358182	0.461324	9.02357	0.515511	0.795507
C24	8.63	Male	CA1	0.178897	0.3754	0.445703	9.15436	0.504717	0.830965
C25	11.02	Male	CA1	0.188627	0.306255	0.505118	8.89906	0.50099	0.812422
C26	9.08	Male	CA1	0.152586	0.349566	0.497848	9.05431	0.490933	0.870328
C27	12.39	Male	CA1	0.193836	0.354405	0.451759	9.12405	0.540636	0.851194
C28	15.78	Female	CA1	0.189186	0.364768	0.446046	8.95926	0.555777	0.771937
C29	8.7	Male	CA1	0.162795	0.323851	0.513354	8.94395	0.546709	0.834162
C30	15.67	Female	CA1	0.170595	0.388628	0.440777	9.08581	0.51792	0.808237
C31	16.55	Female	CA1	0.186191	0.377594	0.436216	9.02848	0.558782	0.790499
C32	14.9	Female	CA1	0.166392	0.444021	0.389587	9.19689	0.554779	0.830255
C33	17.09	Female	CA1	0.196249	0.370838	0.432913	8.96786	0.542191	0.777975
C34	13.32	Male	CA1	0.220043	0.342031	0.437926	8.9357	0.496412	0.766809
C35	16.3	Female	CA1	0.206922	0.371842	0.421236	9.02819	0.479092	0.793271
C36	18.96	Female	CA1	0.20621	0.359676	0.434114	8.9718	0.506392	0.773956
C37	18.16	Female	CA1	0.193818	0.39756	0.408622	9.05254	0.549611	0.781616
C38	14.32	Male	CA1	0.200194	0.335105	0.464702	8.93895	0.504014	0.800985
C39	11.43	Female	CA1	0.171927	0.375078	0.452995	9.03816	0.521854	0.7979
C40	9.52	Female	CA1	0.162018	0.439958	0.398024	9.1601	0.526324	0.76476
C41	12.9	Female	CA1	0.174431	0.397047	0.428522	9.03548	0.528242	0.776212
C42	11.71	Male	CA1	0.188645	0.365383	0.445972	8.97802	0.518319	0.783947
C43	14.5	Female	CA1	0.211244	0.366761	0.421995	8.95918	0.505328	0.780405
C44	16.27	Female	CA1	0.185447	0.396872	0.417681	9.06219	0.525505	0.786533
C45	13.41	Female	CA1	0.182625	0.375646	0.441729	9.03118	0.559507	0.787498
C46	16.77	Male	CA1	0.255197	0.350098	0.394706	8.89565	0.496757	0.749553
C47	11.64	Male	CA1	0.170864	0.38607	0.443066	9.0792	0.540031	0.791744
C48	14.76	Male	CA1	0.21428	0.359998	0.425723	8.97307	0.534997	0.783429
C49	16.04	Male	CA1	0.213039	0.35219	0.434771	8.94127	0.536373	0.777455
C50	15.49	Male	CA1	0.223926	0.355788	0.420286	8.95294	0.505319	0.772472
C51	15.47	Male	CA1	0.224791	0.36911	0.406099	8.9455	0.539145	0.751704
C52	12.41	Female	CA1	0.162856	0.379448	0.457695	9.03	0.525843	0.801968
C53	9.87	Male	CA1	0.162624	0.386927	0.450449	9.0881	0.525539	0.812259
C54	8.38	Female	CA1	0.170242	0.410248	0.41951	9.05002	0.491154	0.78169
C55	8.81	Female	CA1	0.171905	0.387991	0.440104	9.08087	0.478405	0.810381
C56	11.28	Male	CA1	0.160729	0.355111	0.48416	8.95393	0.57929	0.807233
C57	11.92	Female	CA1	0.168117	0.378371	0.453512	9.08902	0.518229	0.832722
C58	12.15	Female	CA1	0.166395	0.353752	0.479853	9.01192	0.534538	0.807669
C59	11.93	Female	CA1	0.16563	0.345887	0.488483	9.02857	0.504901	0.819705
C60	16.73	Male	CA1	0.196977	0.36999	0.433033	9.03412	0.512514	0.782176
C61	12.59	Female	CA1	0.167342	0.422927	0.409732	9.06772	0.538405	0.770894
C62	9.28	Male	CA1	0.169346	0.375625	0.455028	9.10468	0.48883	0.820824
C63	13.36	Female	CA1	0.173311	0.366252	0.460437	9.04175	0.498876	0.815927
C64	11.85	Female	CA1	0.175107	0.383001	0.441892	9.1194	0.547927	0.838396
C65	12.35	Male	CA1	0.209297	0.366828	0.423874	9.02396	0.456705	0.794724
C66	10.75	Male	CA1	0.190255	0.357632	0.452113	8.95205	0.477847	0.788184
C67	8.55	Male	CA1	0.163707	0.355488	0.480805	9.00094	0.452908	0.802504
C68	11.13	Female	CA1	0.148982	0.404399	0.44662	9.1475	0.519417	0.823209
C69	9.73	Male	CA1	0.14136	0.384419	0.474221	9.17795	0.516758	0.846367
C70	8.03	Male	CA1	0.15097	0.390312	0.458718	9.08899	0.528136	0.800547
C71	11.27	Male	CA1	0.185921	0.393484	0.420595	9.04208	0.483768	0.783127
C72	9.1	Male	CA1	0.171726	0.396456	0.431818	9.05431	0.473721	0.778643
C73	9.74	Female	CA1	0.159198	0.360654	0.480148	9.03279	0.550374	0.827314
C74	16.71	Female	CA1	0.180066	0.406253	0.413681	9.04725	0.534502	0.786607
C75	16.02	Female	CA1	0.200015	0.387668	0.412318	8.9743	0.461381	0.785525
C76	16.48	Female	CA1	0.179673	0.331747	0.48858	8.9714	0.491337	0.835166
C77	15.12	Male	CA1	0.187804	0.368483	0.443713	8.96549	0.568837	0.777581
C78	8.65	Male	CA1	0.188939	0.404736	0.406325	9.06142	0.48102	0.761943
C79	17.22	Female	CA1	0.212057	0.39883	0.389113	8.99373	0.547773	0.764882
C80	11.53	Male	CA1	0.165519	0.436057	0.398424	9.14286	0.506821	0.785712
C81	10.21	Male	CA1	0.17866	0.354713	0.466627	8.99115	0.475898	0.813766
C82	11.91	Male	CA1	0.201225	0.372311	0.426464	8.9766	0.517339	0.779376
C83	10.48	Male	CA1	0.191808	0.377021	0.431172	9.02622	0.525464	0.801574
C84	11.01	Male	CA1	0.170229	0.394339	0.435432	9.08647	0.532416	0.797583
C85	17.41	Female	CA1	0.21944	0.354836	0.425724	8.92693	0.509998	0.788053
C86	8.48	Male	CA1	0.164978	0.375716	0.459306	9.07742	0.509165	0.804041
C87	16.34	Male	CA1	0.21618	0.419335	0.364485	8.97553	0.556401	0.726615
C88	10.05	Female	CA1	0.166373	0.366472	0.467155	9.02941	0.576371	0.819502
C01	9.05	Male	CA2	0.139964	0.390332	0.469703	9.25938	0.505621	0.888333
C02	11.1	Male	CA2	0.137915	0.392093	0.469992	9.19396	0.546309	0.851606
C03	9.95	Female	CA2	0.143866	0.374832	0.481302	9.17612	0.549434	0.874736
C04	13.4	Male	CA2	0.15168	0.387687	0.460633	9.14446	0.512155	0.843537
C05	17.1	Female	CA2	0.126565	0.388583	0.484852	9.02677	0.532781	0.952632
C06	11.95	Female	CA2	0.146677	0.322724	0.5306	9.09535	0.587195	0.920019
C07	10.81	Female	CA2	0.123026	0.348922	0.528052	9.18694	0.49447	0.903212
C08	9.84	Female	CA2	0.116195	0.411426	0.472379	9.27955	0.546781	0.88494
C09	8.01	Female	CA2	0.134799	0.395974	0.469228	9.12381	0.5739	0.856859
C10	10	Female	CA2	0.127371	0.376338	0.496291	9.13601	0.532184	0.907745
C11	8.47	Female	CA2	0.152394	0.407866	0.43974	9.2466	0.528512	0.858822
C12	11.18	Male	CA2	0.140438	0.412798	0.446764	9.13749	0.51405	0.806932
C13	9.55	Female	CA2	0.129453	0.343275	0.527272	9.03226	0.510621	0.905672
C14	12.65	Female	CA2	0.133079	0.398638	0.468283	9.1508	0.547482	0.849935
C15	11.3	Male	CA2	0.142401	0.372946	0.484653	9.09671	0.538194	0.869288
C16	8.89	Female	CA2	0.133025	0.368036	0.49894	9.18144	0.568159	0.847465
C17	14.16	Male	CA2	0.15122	0.373546	0.475234	9.06877	0.539567	0.883429
C18	11.7	Male	CA2	0.131276	0.320255	0.548469	8.89466	0.538414	1.01839
C19	15.4	Female	CA2	0.135773	0.374442	0.489785	9.12446	0.586167	0.852762
C20	13.87	Female	CA2	0.146817	0.375989	0.477194	9.11836	0.507678	0.874943
C21	17.13	Female	CA2	0.137526	0.370534	0.49194	9.13721	0.508599	0.88
C22	14.62	Male	CA2	0.171224	0.351654	0.477122	9.08356	0.506744	0.851873
C23	15.39	Female	CA2	0.164053	0.3706	0.465347	9.14537	0.517186	0.837707
C24	8.63	Male	CA2	0.133667	0.373387	0.492946	9.22785	0.535461	0.913056
C25	11.02	Male	CA2	0.177653	0.318977	0.50337	8.99252	0.460442	0.849941
C26	9.08	Male	CA2	0.116021	0.379289	0.50469	9.25762	0.520627	0.933846
C27	12.39	Male	CA2	0.17611	0.328614	0.495276	9.03901	0.508174	0.905061
C28	15.78	Female	CA2	0.175062	0.388034	0.436905	9.16537	0.489842	0.811604
C29	8.7	Male	CA2	0.160353	0.300755	0.538892	8.92791	0.487517	0.909287
C30	15.67	Female	CA2	0.143992	0.384845	0.471163	9.18117	0.500161	0.879421
C31	16.55	Female	CA2	0.17538	0.376158	0.448462	9.13164	0.507578	0.823679
C32	14.9	Female	CA2	0.149611	0.414754	0.435636	9.2461	0.513971	0.879862
C33	17.09	Female	CA2	0.157369	0.394344	0.448287	9.1629	0.57409	0.842437
C34	13.32	Male	CA2	0.193597	0.34174	0.464663	9.08104	0.524346	0.835423
C35	16.3	Female	CA2	0.142472	0.398941	0.458587	9.20246	0.555579	0.848132
C36	18.96	Female	CA2	0.186391	0.327382	0.486226	9.05144	0.467964	0.889777
C37	18.16	Female	CA2	0.166276	0.378055	0.455669	9.15698	0.5836	0.847088
C38	14.32	Male	CA2	0.151435	0.391373	0.457192	9.18818	0.570329	0.86712
C39	11.43	Female	CA2	0.149792	0.374295	0.475914	9.13889	0.543518	0.859435
C40	9.52	Female	CA2	0.139505	0.427127	0.433368	9.20841	0.512131	0.828699
C41	12.9	Female	CA2	0.140701	0.423907	0.435392	9.19655	0.564118	0.80932
C42	11.71	Male	CA2	0.176808	0.323507	0.499685	8.96693	0.420928	0.899966
C43	14.5	Female	CA2	0.144841	0.403208	0.451951	9.18344	0.541772	0.894379
C44	16.27	Female	CA2	0.159454	0.408142	0.432404	9.16393	0.56809	0.81406
C45	13.41	Female	CA2	0.160118	0.367885	0.471997	9.1215	0.529205	0.840985
C46	16.77	Male	CA2	0.194925	0.338605	0.46647	8.97673	0.575792	0.824036
C47	11.64	Male	CA2	0.168007	0.358382	0.473611	9.11663	0.487821	0.898245
C48	14.76	Male	CA2	0.176959	0.359446	0.463596	9.12149	0.568761	0.842799
C49	16.04	Male	CA2	0.167226	0.391634	0.44114	9.11617	0.58254	0.807604
C50	15.49	Male	CA2	0.188565	0.336895	0.47454	8.9943	0.567688	0.805294
C51	15.47	Male	CA2	0.211238	0.333132	0.45563	8.98738	0.508214	0.850473
C52	12.41	Female	CA2	0.141718	0.389762	0.46852	9.12825	0.506964	0.861716
C53	9.87	Male	CA2	0.150533	0.345306	0.504161	9.12112	0.431827	0.959936
C54	8.38	Female	CA2	0.139397	0.412197	0.448405	9.15893	0.574879	0.812133
C55	8.81	Female	CA2	0.143759	0.39732	0.458921	9.15351	0.532662	0.85438
C56	11.28	Male	CA2	0.171063	0.381485	0.447452	9.08208	0.442996	0.807655
C57	11.92	Female	CA2	0.123615	0.378647	0.497738	9.15262	0.498739	0.948882
C58	12.15	Female	CA2	0.149356	0.372421	0.478223	9.13583	0.481004	0.887739
C59	11.93	Female	CA2	0.14988	0.348341	0.501779	9.10589	0.541207	0.876505
C60	16.73	Male	CA2	0.173336	0.361999	0.464665	9.08577	0.58079	0.813099
C61	12.59	Female	CA2	0.142081	0.437239	0.420679	9.22502	0.524908	0.848573
C62	9.28	Male	CA2	0.127862	0.362154	0.509984	9.18852	0.485399	0.913393
C63	13.36	Female	CA2	0.134244	0.409368	0.456388	9.16903	0.566821	0.86447
C64	11.85	Female	CA2	0.149534	0.347109	0.503357	9.12124	0.546424	0.930118
C65	12.35	Male	CA2	0.161373	0.376513	0.462114	9.0896	0.558642	0.802899
C66	10.75	Male	CA2	0.159602	0.373117	0.467282	9.07439	0.547143	0.813697
C67	8.55	Male	CA2	0.154958	0.370702	0.474341	9.17167	0.532555	0.84619
C68	11.13	Female	CA2	0.131032	0.371728	0.49724	9.184	0.473302	0.925148
C69	9.73	Male	CA2	0.122694	0.395241	0.482064	9.23694	0.559962	0.881318
C70	8.03	Male	CA2	0.151357	0.411015	0.437628	9.20784	0.50268	0.862408
C71	11.27	Male	CA2	0.151017	0.405523	0.44346	9.15621	0.536217	0.844717
C72	9.1	Male	CA2	0.187548	0.355105	0.457347	9.05392	0.428282	0.845333
C73	9.74	Female	CA2	0.142703	0.357543	0.499753	9.08806	0.512549	0.895336
C74	16.71	Female	CA2	0.141424	0.404582	0.453994	9.16021	0.561677	0.816238
C75	16.02	Female	CA2	0.149399	0.405708	0.444893	9.16648	0.544868	0.857797
C76	16.48	Female	CA2	0.14033	0.353084	0.506586	9.06561	0.496193	0.928822
C77	15.12	Male	CA2	0.161524	0.358241	0.480236	9.15256	0.521696	0.906899
C78	8.65	Male	CA2	0.159045	0.387303	0.453652	9.14529	0.45018	0.840738
C79	17.22	Female	CA2	0.186357	0.390307	0.423337	9.10947	0.534206	0.865742
C80	11.53	Male	CA2	0.141476	0.414844	0.44368	9.19366	0.541121	0.853518
C81	10.21	Male	CA2	0.143902	0.410532	0.445566	9.12916	0.560079	0.810154
C82	11.91	Male	CA2	0.167029	0.399851	0.43312	9.12409	0.532004	0.830901
C83	10.48	Male	CA2	0.138605	0.42134	0.440054	9.19815	0.576896	0.840727
C84	11.01	Male	CA2	0.154528	0.351038	0.494434	9.04473	0.535541	0.852723
C85	17.41	Female	CA2	0.168981	0.399797	0.431221	9.13636	0.543329	0.871516
C86	8.48	Male	CA2	0.143931	0.376315	0.479754	9.14182	0.566881	0.861166
C87	16.34	Male	CA2	0.170117	0.465712	0.364171	9.2029	0.564527	0.771863
C88	10.05	Female	CA2	0.149139	0.362289	0.488572	9.1922	0.464485	0.913799
C01	9.05	Male	CA3	0.154449	0.403464	0.442087	9.2221	0.491596	0.839691
C02	11.1	Male	CA3	0.142099	0.396035	0.461866	9.13607	0.550964	0.82978
C03	9.95	Female	CA3	0.161134	0.356377	0.482489	9.1005	0.510617	0.846448
C04	13.4	Male	CA3	0.163544	0.374062	0.462394	9.147	0.465576	0.84439
C05	17.1	Female	CA3	0.136022	0.411346	0.452632	9.09968	0.510093	0.85106
C06	11.95	Female	CA3	0.158721	0.300947	0.540332	8.97963	0.506741	0.89556
C07	10.81	Female	CA3	0.142825	0.363191	0.493984	9.13769	0.457574	0.846102
C08	9.84	Female	CA3	0.133486	0.397085	0.46943	9.20626	0.509976	0.850961
C09	8.01	Female	CA3	0.134689	0.40676	0.458551	9.13632	0.563997	0.829848
C10	10	Female	CA3	0.137381	0.385196	0.477423	9.10507	0.510006	0.845366
C11	8.47	Female	CA3	0.17111	0.397812	0.431078	9.19341	0.471674	0.834439
C12	11.18	Male	CA3	0.153348	0.406215	0.440437	9.1058	0.498512	0.782645
C13	9.55	Female	CA3	0.148036	0.34212	0.509844	9.00326	0.454441	0.872914
C14	12.65	Female	CA3	0.136718	0.406214	0.457068	9.11461	0.520235	0.821997
C15	11.3	Male	CA3	0.146748	0.386699	0.466553	9.1066	0.533757	0.835133
C16	8.89	Female	CA3	0.135624	0.371378	0.492999	9.08619	0.530316	0.821063
C17	14.16	Male	CA3	0.155284	0.396551	0.448166	9.10027	0.524371	0.801878
C18	11.7	Male	CA3	0.156474	0.339605	0.503921	9.01747	0.516181	0.882184
C19	15.4	Female	CA3	0.147839	0.367921	0.48424	9.08725	0.526544	0.833704
C20	13.87	Female	CA3	0.161075	0.371783	0.467143	9.04577	0.477972	0.821511
C21	17.13	Female	CA3	0.150771	0.387405	0.461824	9.1425	0.486483	0.818608
C22	14.62	Male	CA3	0.195424	0.343814	0.460762	9.02568	0.484347	0.798257
C23	15.39	Female	CA3	0.174616	0.360901	0.464483	9.03423	0.495061	0.802815
C24	8.63	Male	CA3	0.143965	0.383347	0.472688	9.22337	0.478715	0.87668
C25	11.02	Male	CA3	0.187583	0.32152	0.490897	8.97567	0.454175	0.834945
C26	9.08	Male	CA3	0.126275	0.377172	0.496554	9.22615	0.52642	0.88635
C27	12.39	Male	CA3	0.192215	0.32738	0.480406	9.03662	0.476534	0.876965
C28	15.78	Female	CA3	0.187292	0.383779	0.428929	9.11436	0.468609	0.786739
C29	8.7	Male	CA3	0.180041	0.291467	0.528492	8.90349	0.440205	0.856178
C30	15.67	Female	CA3	0.144564	0.397601	0.457835	9.1958	0.487532	0.843595
C31	16.55	Female	CA3	0.186309	0.371619	0.442072	9.12245	0.461597	0.802327
C32	14.9	Female	CA3	0.163359	0.409531	0.42711	9.22742	0.477289	0.860239
C33	17.09	Female	CA3	0.16972	0.393978	0.436302	9.13496	0.53615	0.80326
C34	13.32	Male	CA3	0.219181	0.339636	0.441183	8.99263	0.491417	0.794541
C35	16.3	Female	CA3	0.155079	0.389702	0.45522	9.13936	0.532511	0.796624
C36	18.96	Female	CA3	0.194445	0.316067	0.489487	8.98189	0.434809	0.862773
C37	18.16	Female	CA3	0.195434	0.358144	0.446422	9.07083	0.506003	0.802491
C38	14.32	Male	CA3	0.160082	0.385942	0.453976	9.15482	0.567702	0.832812
C39	11.43	Female	CA3	0.159136	0.378382	0.462482	9.12993	0.482534	0.837485
C40	9.52	Female	CA3	0.15137	0.420547	0.428083	9.14438	0.474672	0.779611
C41	12.9	Female	CA3	0.14385	0.416347	0.439803	9.16903	0.531203	0.797501
C42	11.71	Male	CA3	0.193977	0.315603	0.49042	8.90991	0.373196	0.895581
C43	14.5	Female	CA3	0.161489	0.400097	0.438414	9.16519	0.471025	0.827611
C44	16.27	Female	CA3	0.172448	0.392377	0.435175	9.0753	0.516183	0.787028
C45	13.41	Female	CA3	0.166329	0.377402	0.456269	9.11073	0.517313	0.808843
C46	16.77	Male	CA3	0.213419	0.331299	0.455282	8.89618	0.518535	0.788517
C47	11.64	Male	CA3	0.184086	0.367172	0.448742	9.05748	0.453784	0.841736
C48	14.76	Male	CA3	0.199182	0.342221	0.458597	9.03877	0.522071	0.794899
C49	16.04	Male	CA3	0.183114	0.384674	0.432212	9.07501	0.534335	0.784493
C50	15.49	Male	CA3	0.209511	0.329951	0.460538	8.99957	0.510402	0.801305
C51	15.47	Male	CA3	0.2337	0.345593	0.420707	8.96659	0.475324	0.784626
C52	12.41	Female	CA3	0.155437	0.375847	0.468716	9.07509	0.484041	0.829312
C53	9.87	Male	CA3	0.155516	0.344523	0.499961	9.10062	0.424271	0.939048
C54	8.38	Female	CA3	0.151617	0.398433	0.449949	9.13171	0.498098	0.795056
C55	8.81	Female	CA3	0.150768	0.385793	0.463439	9.09368	0.509467	0.837739
C56	11.28	Male	CA3	0.193462	0.360838	0.4457	9.02817	0.41461	0.812168
C57	11.92	Female	CA3	0.137416	0.38979	0.472793	9.13658	0.462393	0.864774
C58	12.15	Female	CA3	0.166531	0.377112	0.456357	9.10479	0.461927	0.833363
C59	11.93	Female	CA3	0.165523	0.352277	0.4822	9.04874	0.522145	0.796935
C60	16.73	Male	CA3	0.177099	0.352736	0.470165	9.06119	0.537249	0.799706
C61	12.59	Female	CA3	0.142374	0.451014	0.406612	9.2268	0.4906	0.797252
C62	9.28	Male	CA3	0.135653	0.363624	0.500723	9.15349	0.466281	0.878305
C63	13.36	Female	CA3	0.146189	0.413832	0.439978	9.17694	0.54113	0.811816
C64	11.85	Female	CA3	0.165281	0.352108	0.482612	9.09843	0.513015	0.861798
C65	12.35	Male	CA3	0.176489	0.386318	0.437192	9.04227	0.521176	0.768702
C66	10.75	Male	CA3	0.169114	0.366954	0.463932	9.06674	0.502958	0.793827
C67	8.55	Male	CA3	0.168211	0.368694	0.463096	9.1065	0.479005	0.817984
C68	11.13	Female	CA3	0.142163	0.370916	0.486921	9.1305	0.461853	0.891677
C69	9.73	Male	CA3	0.134953	0.398223	0.466824	9.17614	0.510523	0.840222
C70	8.03	Male	CA3	0.166487	0.395444	0.438068	9.10697	0.4824	0.833656
C71	11.27	Male	CA3	0.165801	0.401143	0.433056	9.16288	0.490681	0.805699
C72	9.1	Male	CA3	0.19394	0.351165	0.454895	9.0244	0.420745	0.818442
C73	9.74	Female	CA3	0.149915	0.366726	0.483359	9.05664	0.466686	0.848787
C74	16.71	Female	CA3	0.14876	0.396063	0.455177	9.12804	0.54913	0.790059
C75	16.02	Female	CA3	0.15766	0.424672	0.417668	9.18693	0.520363	0.788206
C76	16.48	Female	CA3	0.15961	0.373221	0.467169	9.09595	0.455806	0.830772
C77	15.12	Male	CA3	0.198133	0.362364	0.439503	9.07567	0.450103	0.812683
C78	8.65	Male	CA3	0.1621	0.377487	0.460413	9.09526	0.443378	0.82652
C79	17.22	Female	CA3	0.187737	0.400092	0.412171	9.07675	0.536048	0.8182
C80	11.53	Male	CA3	0.15796	0.41244	0.4296	9.16653	0.499948	0.80192
C81	10.21	Male	CA3	0.151584	0.404549	0.443867	9.10955	0.525441	0.790339
C82	11.91	Male	CA3	0.1814	0.385426	0.433174	9.07931	0.503035	0.810156
C83	10.48	Male	CA3	0.151286	0.409961	0.438752	9.14509	0.536599	0.806172
C84	11.01	Male	CA3	0.166961	0.351752	0.481288	8.9975	0.488855	0.819856
C85	17.41	Female	CA3	0.190922	0.417279	0.391799	9.15337	0.499484	0.763865
C86	8.48	Male	CA3	0.150258	0.37343	0.476312	9.09898	0.493468	0.832675
C87	16.34	Male	CA3	0.193815	0.438113	0.368072	9.09434	0.513125	0.762801
C88	10.05	Female	CA3	0.157693	0.364021	0.478286	9.11627	0.464611	0.848514
C01	9.05	Male	DG/CA4	0.153542	0.39781	0.448649	9.19767	0.54429	0.857069
C02	11.1	Male	DG/CA4	0.15369	0.356849	0.489461	9.00994	0.57027	0.8666
C03	9.95	Female	DG/CA4	0.170273	0.353557	0.476169	9.0709	0.540716	0.846793
C04	13.4	Male	DG/CA4	0.156003	0.388326	0.45567	9.1663	0.540717	0.833247
C05	17.1	Female	DG/CA4	0.152228	0.409711	0.438062	9.09607	0.540748	0.821918
C06	11.95	Female	DG/CA4	0.156095	0.297944	0.545961	8.94928	0.518268	0.89038
C07	10.81	Female	DG/CA4	0.145369	0.374717	0.479914	9.16807	0.525333	0.867242
C08	9.84	Female	DG/CA4	0.132601	0.393138	0.474262	9.23828	0.597897	0.85968
C09	8.01	Female	DG/CA4	0.143411	0.408219	0.44837	9.13693	0.591077	0.843133
C10	10	Female	DG/CA4	0.132582	0.390827	0.476591	9.15652	0.574863	0.835493
C11	8.47	Female	DG/CA4	0.186548	0.386413	0.427039	9.1582	0.478136	0.844786
C12	11.18	Male	DG/CA4	0.148354	0.398707	0.452939	9.09431	0.566723	0.799053
C13	9.55	Female	DG/CA4	0.144233	0.340633	0.515133	8.99318	0.557825	0.900873
C14	12.65	Female	DG/CA4	0.135722	0.414423	0.449855	9.11653	0.558212	0.835742
C15	11.3	Male	DG/CA4	0.144824	0.375959	0.479217	9.1163	0.541044	0.872096
C16	8.89	Female	DG/CA4	0.142007	0.365792	0.492201	9.04131	0.539071	0.849295
C17	14.16	Male	DG/CA4	0.150933	0.396224	0.452844	9.12026	0.536825	0.826271
C18	11.7	Male	DG/CA4	0.152119	0.34159	0.506291	9.10524	0.575829	0.881523
C19	15.4	Female	DG/CA4	0.148642	0.373251	0.478107	9.10266	0.555774	0.868683
C20	13.87	Female	DG/CA4	0.149616	0.361273	0.48911	9.02974	0.574974	0.841955
C21	17.13	Female	DG/CA4	0.15267	0.37913	0.4682	9.1376	0.487097	0.856211
C22	14.62	Male	DG/CA4	0.182358	0.352299	0.465342	9.06924	0.555143	0.828346
C23	15.39	Female	DG/CA4	0.15658	0.381794	0.461627	9.08799	0.598129	0.812932
C24	8.63	Male	DG/CA4	0.146035	0.394085	0.45988	9.22649	0.504865	0.855969
C25	11.02	Male	DG/CA4	0.162934	0.340745	0.49632	9.10519	0.530632	0.864133
C26	9.08	Male	DG/CA4	0.127065	0.401584	0.47135	9.12565	0.574444	0.904196
C27	12.39	Male	DG/CA4	0.175304	0.33447	0.490226	9.08559	0.57371	0.885416
C28	15.78	Female	DG/CA4	0.165174	0.392768	0.442058	9.11938	0.533451	0.811693
C29	8.7	Male	DG/CA4	0.16036	0.305517	0.534122	8.95136	0.520824	0.898155
C30	15.67	Female	DG/CA4	0.144583	0.39406	0.461357	9.17524	0.539411	0.851632
C31	16.55	Female	DG/CA4	0.17728	0.370197	0.452524	9.10587	0.526368	0.824568
C32	14.9	Female	DG/CA4	0.16332	0.413361	0.423319	9.24364	0.560157	0.871046
C33	17.09	Female	DG/CA4	0.170852	0.396444	0.432704	9.15074	0.566897	0.811968
C34	13.32	Male	DG/CA4	0.210532	0.347629	0.441839	8.96423	0.540735	0.798356
C35	16.3	Female	DG/CA4	0.144082	0.383753	0.472166	9.12465	0.588359	0.847032
C36	18.96	Female	DG/CA4	0.182421	0.358228	0.459351	9.09376	0.53063	0.812717
C37	18.16	Female	DG/CA4	0.194201	0.357708	0.448092	9.06335	0.55394	0.823607
C38	14.32	Male	DG/CA4	0.173229	0.364928	0.461844	9.08226	0.608071	0.840803
C39	11.43	Female	DG/CA4	0.145401	0.386406	0.468193	9.11508	0.554899	0.852645
C40	9.52	Female	DG/CA4	0.135095	0.415483	0.449423	9.09847	0.565835	0.768931
C41	12.9	Female	DG/CA4	0.157973	0.370478	0.471549	9.09392	0.575488	0.838874
C42	11.71	Male	DG/CA4	0.189153	0.34892	0.461927	8.99473	0.445503	0.855084
C43	14.5	Female	DG/CA4	0.1731	0.409389	0.417511	9.16861	0.518466	0.803229
C44	16.27	Female	DG/CA4	0.161618	0.4034	0.434983	9.13984	0.58364	0.806517
C45	13.41	Female	DG/CA4	0.158796	0.402507	0.438696	9.18389	0.592471	0.828014
C46	16.77	Male	DG/CA4	0.209566	0.340196	0.450238	8.95343	0.552189	0.824646
C47	11.64	Male	DG/CA4	0.175774	0.365123	0.459104	9.04658	0.55675	0.887007
C48	14.76	Male	DG/CA4	0.209013	0.35208	0.438907	9.05603	0.5386	0.8226
C49	16.04	Male	DG/CA4	0.192523	0.363111	0.444366	9.02946	0.523803	0.812075
C50	15.49	Male	DG/CA4	0.210141	0.330349	0.459511	8.94628	0.573981	0.819885
C51	15.47	Male	DG/CA4	0.230575	0.347048	0.422377	9.01581	0.527703	0.808761
C52	12.41	Female	DG/CA4	0.154808	0.39008	0.455112	9.15486	0.531632	0.829213
C53	9.87	Male	DG/CA4	0.152434	0.374351	0.473215	9.15785	0.515662	0.886308
C54	8.38	Female	DG/CA4	0.142799	0.413178	0.444023	9.14245	0.564142	0.806384
C55	8.81	Female	DG/CA4	0.143031	0.407765	0.449204	9.11236	0.583186	0.847138
C56	11.28	Male	DG/CA4	0.177225	0.335125	0.48765	9.03932	0.553103	0.866391
C57	11.92	Female	DG/CA4	0.142404	0.398872	0.458724	9.11477	0.522562	0.842888
C58	12.15	Female	DG/CA4	0.173278	0.359037	0.467684	9.06205	0.513285	0.843392
C59	11.93	Female	DG/CA4	0.147133	0.366545	0.486322	9.05111	0.578798	0.821333
C60	16.73	Male	DG/CA4	0.167688	0.366106	0.466206	9.14693	0.547708	0.83281
C61	12.59	Female	DG/CA4	0.142638	0.435542	0.42182	9.18301	0.550503	0.810025
C62	9.28	Male	DG/CA4	0.137018	0.378479	0.484502	9.14449	0.532563	0.866511
C63	13.36	Female	DG/CA4	0.144292	0.402708	0.453	9.16093	0.559691	0.849793
C64	11.85	Female	DG/CA4	0.156923	0.37468	0.468397	9.06479	0.544145	0.854498
C65	12.35	Male	DG/CA4	0.171924	0.377243	0.450833	9.01976	0.562665	0.838867
C66	10.75	Male	DG/CA4	0.16376	0.374153	0.462088	9.09219	0.525433	0.814381
C67	8.55	Male	DG/CA4	0.149311	0.370955	0.479734	9.11498	0.55918	0.835955
C68	11.13	Female	DG/CA4	0.146283	0.401812	0.451905	9.15229	0.54855	0.856974
C69	9.73	Male	DG/CA4	0.138254	0.379465	0.48228	9.14403	0.53727	0.865268
C70	8.03	Male	DG/CA4	0.157618	0.409817	0.432565	9.12809	0.568306	0.836234
C71	11.27	Male	DG/CA4	0.153353	0.393712	0.452935	9.12484	0.56618	0.821051
C72	9.1	Male	DG/CA4	0.16613	0.376129	0.457741	9.06346	0.506184	0.845206
C73	9.74	Female	DG/CA4	0.144421	0.370117	0.485462	9.06858	0.527969	0.836611
C74	16.71	Female	DG/CA4	0.157667	0.38985	0.452483	9.10067	0.551772	0.804501
C75	16.02	Female	DG/CA4	0.182348	0.403889	0.413763	9.10399	0.519206	0.797073
C76	16.48	Female	DG/CA4	0.149079	0.363795	0.487127	9.0412	0.508303	0.832398
C77	15.12	Male	DG/CA4	0.190934	0.37194	0.437126	9.06918	0.519006	0.808417
C78	8.65	Male	DG/CA4	0.152388	0.410858	0.436753	9.16997	0.528161	0.825501
C79	17.22	Female	DG/CA4	0.192533	0.427555	0.379912	9.13465	0.526834	0.777373
C80	11.53	Male	DG/CA4	0.147376	0.42789	0.424735	9.15429	0.539805	0.80334
C81	10.21	Male	DG/CA4	0.132758	0.394397	0.472845	9.12214	0.591854	0.826499
C82	11.91	Male	DG/CA4	0.188823	0.364219	0.446958	9.09685	0.551452	0.804051
C83	10.48	Male	DG/CA4	0.152224	0.399015	0.448761	9.14832	0.551366	0.84453
C84	11.01	Male	DG/CA4	0.15462	0.349018	0.496362	9.02108	0.554279	0.874031
C85	17.41	Female	DG/CA4	0.192387	0.401409	0.406204	9.13151	0.547528	0.780814
C86	8.48	Male	DG/CA4	0.142837	0.368309	0.488854	9.08659	0.54031	0.825457
C87	16.34	Male	DG/CA4	0.213723	0.42435	0.361927	9.00529	0.513592	0.752397
C88	10.05	Female	DG/CA4	0.159253	0.357873	0.482874	9.03064	0.520695	0.805866

## Sheet: Fig5
ID	Age	Sex	Anterior_Posterior_segmentation	fneurite_SANDI	fsoma	fextracellular	Rsoma	ODI	MD
C01	9.05	Male	Anterior uncus	0.149119	0.404387	0.446493	9.25513	0.627916	0.855596
C02	11.1	Male	Anterior uncus	0.154974	0.343798	0.501228	8.94803	0.636928	0.852752
C03	9.95	Female	Anterior uncus	0.17953	0.343152	0.477319	9.0706	0.625648	0.818476
C04	13.4	Male	Anterior uncus	0.158702	0.372022	0.469276	9.09575	0.598524	0.832818
C05	17.1	Female	Anterior uncus	0.138051	0.373092	0.488857	9.12864	0.634153	0.849881
C06	11.95	Female	Anterior uncus	0.179933	0.274145	0.545922	8.9392	0.633787	0.889318
C07	10.81	Female	Anterior uncus	0.128039	0.399732	0.472229	9.21721	0.58132	0.842505
C08	9.84	Female	Anterior uncus	0.134521	0.39703	0.468449	9.12659	0.623787	0.816902
C09	8.01	Female	Anterior uncus	0.13877	0.363796	0.497435	9.07951	0.632016	0.85435
C10	10	Female	Anterior uncus	0.136379	0.388494	0.475127	9.141	0.640895	0.816646
C11	8.47	Female	Anterior uncus	0.186876	0.398155	0.414969	9.15143	0.587023	0.818192
C12	11.18	Male	Anterior uncus	0.156764	0.394006	0.44923	9.11199	0.579234	0.800965
C13	9.55	Female	Anterior uncus	0.151001	0.322239	0.52676	8.97868	0.58781	0.895346
C14	12.65	Female	Anterior uncus	0.152165	0.392189	0.455645	9.11735	0.617373	0.820661
C15	11.3	Male	Anterior uncus	0.16557	0.37126	0.46317	9.06698	0.595598	0.853657
C16	8.89	Female	Anterior uncus	0.138328	0.39086	0.470813	9.11033	0.626976	0.809828
C17	14.16	Male	Anterior uncus	0.159658	0.405501	0.434841	9.07033	0.552993	0.787858
C18	11.7	Male	Anterior uncus	0.150896	0.309335	0.53977	8.95945	0.657726	0.876388
C19	15.4	Female	Anterior uncus	0.159299	0.353659	0.487042	9.0573	0.630515	0.849343
C20	13.87	Female	Anterior uncus	0.166563	0.401934	0.431502	9.13542	0.650775	0.781489
C21	17.13	Female	Anterior uncus	0.155996	0.410801	0.433203	9.12973	0.563288	0.799019
C22	14.62	Male	Anterior uncus	0.187823	0.386857	0.42532	9.13204	0.613367	0.793501
C23	15.39	Female	Anterior uncus	0.153769	0.389126	0.457105	9.11452	0.624626	0.807871
C24	8.63	Male	Anterior uncus	0.150452	0.422277	0.42727	9.26581	0.564148	0.8458
C25	11.02	Male	Anterior uncus	0.178038	0.31458	0.507382	8.95559	0.576903	0.832834
C26	9.08	Male	Anterior uncus	0.143279	0.343895	0.512826	9.04792	0.651306	0.881144
C27	12.39	Male	Anterior uncus	0.162978	0.360922	0.476101	9.17126	0.65423	0.88229
C28	15.78	Female	Anterior uncus	0.195473	0.366637	0.43789	9.08164	0.602713	0.787977
C29	8.7	Male	Anterior uncus	0.144039	0.332261	0.5237	9.00359	0.677177	0.864246
C30	15.67	Female	Anterior uncus	0.142227	0.41543	0.442343	9.16769	0.609528	0.816764
C31	16.55	Female	Anterior uncus	0.172692	0.373833	0.453475	9.1194	0.651717	0.817044
C32	14.9	Female	Anterior uncus	0.176487	0.431851	0.391662	9.25871	0.61659	0.837464
C33	17.09	Female	Anterior uncus	0.190665	0.392487	0.416848	9.1439	0.576583	0.784423
C34	13.32	Male	Anterior uncus	0.210051	0.333832	0.456117	8.92384	0.620814	0.799585
C35	16.3	Female	Anterior uncus	0.162163	0.386204	0.451633	9.11702	0.653746	0.82052
C36	18.96	Female	Anterior uncus	0.17156	0.377206	0.451235	9.08343	0.605273	0.807007
C37	18.16	Female	Anterior uncus	0.203253	0.386407	0.41034	9.12384	0.628866	0.795654
C38	14.32	Male	Anterior uncus	0.197828	0.308175	0.493997	8.93102	0.629191	0.829772
C39	11.43	Female	Anterior uncus	0.158011	0.36525	0.476739	9.08537	0.624724	0.855045
C40	9.52	Female	Anterior uncus	0.149023	0.426222	0.424755	9.12975	0.625024	0.78079
C41	12.9	Female	Anterior uncus	0.130532	0.420168	0.4493	9.16639	0.616586	0.799168
C42	11.71	Male	Anterior uncus	0.149474	0.425027	0.425499	9.11544	0.606132	0.797363
C43	14.5	Female	Anterior uncus	0.173876	0.391577	0.434547	9.18243	0.577839	0.818951
C44	16.27	Female	Anterior uncus	0.158226	0.409629	0.432145	9.14402	0.66403	0.79436
C45	13.41	Female	Anterior uncus	0.153845	0.417204	0.428951	9.15948	0.647806	0.807352
C46	16.77	Male	Anterior uncus	0.218186	0.369656	0.412158	9.00291	0.624072	0.772053
C47	11.64	Male	Anterior uncus	0.161809	0.37132	0.466871	9.03153	0.634668	0.838283
C48	14.76	Male	Anterior uncus	0.212054	0.354857	0.43309	9.04769	0.59907	0.78594
C49	16.04	Male	Anterior uncus	0.204323	0.330597	0.46508	8.95652	0.611628	0.792502
C50	15.49	Male	Anterior uncus	0.228579	0.337513	0.433909	8.9245	0.613287	0.790143
C51	15.47	Male	Anterior uncus	0.234817	0.340553	0.42463	8.89395	0.649361	0.759922
C52	12.41	Female	Anterior uncus	0.159885	0.38771	0.452406	9.15304	0.640573	0.810793
C53	9.87	Male	Anterior uncus	0.137018	0.379604	0.483378	9.1561	0.644004	0.860821
C54	8.38	Female	Anterior uncus	0.140168	0.405948	0.453884	9.13059	0.605453	0.815646
C55	8.81	Female	Anterior uncus	0.148899	0.404354	0.446748	9.14555	0.662219	0.840794
C56	11.28	Male	Anterior uncus	0.185387	0.298396	0.516217	8.81309	0.632869	0.844576
C57	11.92	Female	Anterior uncus	0.143462	0.422625	0.433913	9.14406	0.630998	0.836312
C58	12.15	Female	Anterior uncus	0.159669	0.331061	0.50927	8.97905	0.61325	0.849031
C59	11.93	Female	Anterior uncus	0.156039	0.354253	0.489708	9.05671	0.586977	0.82424
C60	16.73	Male	Anterior uncus	0.188718	0.343578	0.467705	9.08498	0.60225	0.792209
C61	12.59	Female	Anterior uncus	0.153639	0.430251	0.41611	9.19135	0.623926	0.796518
C62	9.28	Male	Anterior uncus	0.145855	0.378039	0.476106	9.22509	0.612868	0.862885
C63	13.36	Female	Anterior uncus	0.179401	0.332315	0.488284	9.05425	0.658115	0.82372
C64	11.85	Female	Anterior uncus	0.157875	0.372661	0.469464	9.12637	0.649191	0.859
C65	12.35	Male	Anterior uncus	0.178807	0.385572	0.435621	9.0799	0.61375	0.814905
C66	10.75	Male	Anterior uncus	0.160542	0.365098	0.47436	9.05058	0.573409	0.805304
C67	8.55	Male	Anterior uncus	0.159253	0.370177	0.47057	9.05138	0.570364	0.810242
C68	11.13	Female	Anterior uncus	0.147449	0.398291	0.45426	9.15074	0.614054	0.844163
C69	9.73	Male	Anterior uncus	0.140773	0.384811	0.474416	9.19057	0.610072	0.858569
C70	8.03	Male	Anterior uncus	0.149146	0.395745	0.455109	9.10932	0.623544	0.835313
C71	11.27	Male	Anterior uncus	0.163615	0.388994	0.447391	9.13419	0.658548	0.816475
C72	9.1	Male	Anterior uncus	0.164273	0.354532	0.481194	9.01153	0.598568	0.815341
C73	9.74	Female	Anterior uncus	0.150353	0.3553	0.494348	9.07598	0.648467	0.839117
C74	16.71	Female	Anterior uncus	0.165619	0.426055	0.408325	9.12063	0.625845	0.750559
C75	16.02	Female	Anterior uncus	0.190532	0.410821	0.398647	9.11519	0.62779	0.762564
C76	16.48	Female	Anterior uncus	0.168082	0.337329	0.494589	8.98735	0.585863	0.814727
C77	15.12	Male	Anterior uncus	0.193044	0.404849	0.402107	9.09822	0.592992	0.782236
C78	8.65	Male	Anterior uncus	0.141411	0.441546	0.417044	9.24509	0.631787	0.796176
C79	17.22	Female	Anterior uncus	0.205012	0.408591	0.386396	9.05526	0.610048	0.762947
C80	11.53	Male	Anterior uncus	0.139309	0.45653	0.404162	9.18245	0.600152	0.785409
C81	10.21	Male	Anterior uncus	0.156784	0.370936	0.472281	9.08955	0.617284	0.803655
C82	11.91	Male	Anterior uncus	0.193432	0.370205	0.436363	9.10955	0.629278	0.795608
C83	10.48	Male	Anterior uncus	0.177584	0.376593	0.445823	9.11923	0.624023	0.81041
C84	11.01	Male	Anterior uncus	0.167093	0.376531	0.456377	9.06746	0.632675	0.815893
C85	17.41	Female	Anterior uncus	0.179773	0.390005	0.430222	9.13779	0.632541	0.780007
C86	8.48	Male	Anterior uncus	0.132476	0.394784	0.47274	9.12358	0.585561	0.823971
C87	16.34	Male	Anterior uncus	0.214314	0.436297	0.34939	8.88025	0.639521	0.695882
C88	10.05	Female	Anterior uncus	0.158465	0.373377	0.468158	9.10038	0.634395	0.823034
C01	9.05	Male	Anterior lateral	0.16765	0.372818	0.459532	9.16875	0.528742	0.854642
C02	11.1	Male	Anterior lateral	0.172692	0.343859	0.483449	9.00059	0.505447	0.830114
C03	9.95	Female	Anterior lateral	0.173707	0.363313	0.46298	9.08733	0.539931	0.821415
C04	13.4	Male	Anterior lateral	0.176423	0.362321	0.461257	9.04679	0.519023	0.806986
C05	17.1	Female	Anterior lateral	0.172155	0.380438	0.447408	9.00124	0.488168	0.790434
C06	11.95	Female	Anterior lateral	0.18	0.299456	0.520544	8.88485	0.558587	0.872442
C07	10.81	Female	Anterior lateral	0.156158	0.364344	0.479499	9.10735	0.522821	0.811154
C08	9.84	Female	Anterior lateral	0.133933	0.419574	0.446493	9.18996	0.524539	0.825759
C09	8.01	Female	Anterior lateral	0.162598	0.377308	0.460095	9.02281	0.531779	0.795399
C10	10	Female	Anterior lateral	0.143962	0.378177	0.477861	9.10427	0.534774	0.815037
C11	8.47	Female	Anterior lateral	0.174163	0.41659	0.409247	9.18985	0.53125	0.816891
C12	11.18	Male	Anterior lateral	0.173867	0.408723	0.41741	9.10137	0.470694	0.785496
C13	9.55	Female	Anterior lateral	0.175137	0.333037	0.491825	9.01417	0.484321	0.823628
C14	12.65	Female	Anterior lateral	0.1805	0.366805	0.452694	8.95263	0.517076	0.791156
C15	11.3	Male	Anterior lateral	0.167343	0.370852	0.461806	9.04307	0.529805	0.819285
C16	8.89	Female	Anterior lateral	0.168378	0.357519	0.474102	9.10353	0.517458	0.826862
C17	14.16	Male	Anterior lateral	0.188267	0.387091	0.424642	9.04882	0.493615	0.785822
C18	11.7	Male	Anterior lateral	0.186234	0.326912	0.486854	8.94348	0.489366	0.842714
C19	15.4	Female	Anterior lateral	0.178259	0.339126	0.482615	9.0133	0.540437	0.838473
C20	13.87	Female	Anterior lateral	0.173242	0.379056	0.447702	9.02697	0.561994	0.78572
C21	17.13	Female	Anterior lateral	0.178186	0.352157	0.469657	9.01258	0.506042	0.807899
C22	14.62	Male	Anterior lateral	0.218224	0.358345	0.42343	9.0225	0.527403	0.778591
C23	15.39	Female	Anterior lateral	0.180305	0.365292	0.454404	9.04169	0.546596	0.802351
C24	8.63	Male	Anterior lateral	0.173575	0.379075	0.44735	9.16761	0.532157	0.839774
C25	11.02	Male	Anterior lateral	0.185089	0.299052	0.515859	8.87336	0.520896	0.822139
C26	9.08	Male	Anterior lateral	0.14859	0.359069	0.492341	9.1212	0.520667	0.850861
C27	12.39	Male	Anterior lateral	0.188738	0.33445	0.476812	9.05672	0.540882	0.870538
C28	15.78	Female	Anterior lateral	0.190791	0.362962	0.446247	9.01918	0.518006	0.784505
C29	8.7	Male	Anterior lateral	0.160109	0.322942	0.516948	8.94522	0.558906	0.84386
C30	15.67	Female	Anterior lateral	0.167516	0.392341	0.440143	9.12901	0.534649	0.810335
C31	16.55	Female	Anterior lateral	0.186098	0.372264	0.441637	9.05753	0.53833	0.791372
C32	14.9	Female	Anterior lateral	0.166355	0.433773	0.399872	9.21872	0.578087	0.840364
C33	17.09	Female	Anterior lateral	0.201107	0.383006	0.415887	9.02842	0.556479	0.766548
C34	13.32	Male	Anterior lateral	0.21794	0.333855	0.448205	8.96133	0.532579	0.768042
C35	16.3	Female	Anterior lateral	0.189931	0.378314	0.431755	9.04793	0.515931	0.786916
C36	18.96	Female	Anterior lateral	0.204252	0.356313	0.439434	9.01306	0.530103	0.790888
C37	18.16	Female	Anterior lateral	0.197466	0.384961	0.417574	9.06575	0.564206	0.784476
C38	14.32	Male	Anterior lateral	0.186883	0.351537	0.46158	8.96358	0.570284	0.813594
C39	11.43	Female	Anterior lateral	0.16475	0.372382	0.462869	9.07649	0.544989	0.81701
C40	9.52	Female	Anterior lateral	0.152613	0.452182	0.395206	9.18041	0.539077	0.753486
C41	12.9	Female	Anterior lateral	0.165613	0.396952	0.437435	9.06691	0.536151	0.778126
C42	11.71	Male	Anterior lateral	0.185791	0.339435	0.474774	8.93845	0.496609	0.828304
C43	14.5	Female	Anterior lateral	0.2035	0.365129	0.431371	8.96565	0.519556	0.781696
C44	16.27	Female	Anterior lateral	0.182729	0.401849	0.415422	9.09468	0.544709	0.784219
C45	13.41	Female	Anterior lateral	0.179096	0.382414	0.438491	9.08232	0.575443	0.791268
C46	16.77	Male	Anterior lateral	0.246732	0.350275	0.402993	8.92633	0.535139	0.758355
C47	11.64	Male	Anterior lateral	0.179377	0.378967	0.441656	9.1092	0.542802	0.804136
C48	14.76	Male	Anterior lateral	0.211187	0.353303	0.435511	8.95664	0.549612	0.778435
C49	16.04	Male	Anterior lateral	0.215103	0.353282	0.431616	8.9518	0.562312	0.765711
C50	15.49	Male	Anterior lateral	0.226118	0.346722	0.42716	8.94076	0.533741	0.771158
C51	15.47	Male	Anterior lateral	0.234495	0.346448	0.419056	8.94075	0.566719	0.755629
C52	12.41	Female	Anterior lateral	0.158046	0.407194	0.43476	9.11914	0.557071	0.785064
C53	9.87	Male	Anterior lateral	0.162791	0.367355	0.469855	9.08092	0.520991	0.834334
C54	8.38	Female	Anterior lateral	0.153334	0.419281	0.427384	9.10426	0.5478	0.782413
C55	8.81	Female	Anterior lateral	0.156709	0.392178	0.451113	9.09348	0.563255	0.805676
C56	11.28	Male	Anterior lateral	0.15718	0.359037	0.483783	8.99177	0.593105	0.819983
C57	11.92	Female	Anterior lateral	0.168235	0.393835	0.43793	9.17927	0.522573	0.819453
C58	12.15	Female	Anterior lateral	0.168258	0.351466	0.480276	8.99589	0.547183	0.820071
C59	11.93	Female	Anterior lateral	0.1655	0.340297	0.494203	9.00079	0.537548	0.814395
C60	16.73	Male	Anterior lateral	0.192367	0.353672	0.453961	9.03217	0.548162	0.796281
C61	12.59	Female	Anterior lateral	0.167392	0.423794	0.408814	9.09715	0.551963	0.782247
C62	9.28	Male	Anterior lateral	0.164136	0.371986	0.463878	9.13866	0.517291	0.831711
C63	13.36	Female	Anterior lateral	0.178586	0.375548	0.445866	9.04121	0.535978	0.796196
C64	11.85	Female	Anterior lateral	0.17854	0.377467	0.443993	9.12947	0.574676	0.838507
C65	12.35	Male	Anterior lateral	0.192622	0.37923	0.428148	9.06827	0.508195	0.770469
C66	10.75	Male	Anterior lateral	0.174288	0.356496	0.469216	8.97822	0.515855	0.791036
C67	8.55	Male	Anterior lateral	0.161764	0.365485	0.472751	9.0427	0.488582	0.804151
C68	11.13	Female	Anterior lateral	0.153998	0.393141	0.45286	9.16132	0.538082	0.832636
C69	9.73	Male	Anterior lateral	0.146096	0.388781	0.465124	9.22289	0.544194	0.843644
C70	8.03	Male	Anterior lateral	0.140239	0.414857	0.444904	9.15339	0.560647	0.811412
C71	11.27	Male	Anterior lateral	0.182388	0.401644	0.415967	9.08388	0.524773	0.775677
C72	9.1	Male	Anterior lateral	0.160545	0.394309	0.445146	9.06762	0.526398	0.789327
C73	9.74	Female	Anterior lateral	0.168288	0.354118	0.477594	8.99921	0.557821	0.802341
C74	16.71	Female	Anterior lateral	0.175359	0.385563	0.439078	9.0338	0.549497	0.789454
C75	16.02	Female	Anterior lateral	0.193711	0.395985	0.410304	9.05008	0.490538	0.776478
C76	16.48	Female	Anterior lateral	0.182989	0.339349	0.477661	8.97136	0.522781	0.817431
C77	15.12	Male	Anterior lateral	0.188937	0.361386	0.449677	9.04012	0.590272	0.79537
C78	8.65	Male	Anterior lateral	0.178589	0.409999	0.411412	9.10653	0.497858	0.767401
C79	17.22	Female	Anterior lateral	0.212937	0.401879	0.385184	9.04047	0.556096	0.767884
C80	11.53	Male	Anterior lateral	0.163051	0.455739	0.38121	9.17414	0.537425	0.772794
C81	10.21	Male	Anterior lateral	0.165079	0.374296	0.460625	9.01865	0.544308	0.792869
C82	11.91	Male	Anterior lateral	0.198026	0.38378	0.418195	9.03212	0.546348	0.763282
C83	10.48	Male	Anterior lateral	0.179167	0.398306	0.422527	9.0732	0.549152	0.795397
C84	11.01	Male	Anterior lateral	0.171155	0.376668	0.452177	9.06721	0.554961	0.790711
C85	17.41	Female	Anterior lateral	0.207619	0.382494	0.409887	9.04143	0.531324	0.778672
C86	8.48	Male	Anterior lateral	0.151238	0.37455	0.474212	9.06259	0.537105	0.813926
C87	16.34	Male	Anterior lateral	0.218804	0.426864	0.354331	9.01317	0.555095	0.720059
C88	10.05	Female	Anterior lateral	0.168829	0.359315	0.471856	9.01826	0.555294	0.836281
C01	9.05	Male	Body anterior	0.174585	0.348317	0.477097	9.1176	0.484486	0.866764
C02	11.1	Male	Body anterior	0.183526	0.34084	0.475634	8.99466	0.436137	0.845143
C03	9.95	Female	Body anterior	0.179702	0.365122	0.455176	9.03097	0.520729	0.812885
C04	13.4	Male	Body anterior	0.204781	0.349064	0.446155	9.0279	0.460866	0.816622
C05	17.1	Female	Body anterior	0.194392	0.384821	0.420787	8.97674	0.373627	0.790875
C06	11.95	Female	Body anterior	0.197405	0.300465	0.50213	8.92049	0.45137	0.85728
C07	10.81	Female	Body anterior	0.172234	0.337389	0.490376	9.01366	0.472227	0.826933
C08	9.84	Female	Body anterior	0.152993	0.384243	0.462764	9.13892	0.449828	0.853961
C09	8.01	Female	Body anterior	0.183926	0.371129	0.444945	8.9969	0.463005	0.797773
C10	10	Female	Body anterior	0.155737	0.378042	0.466221	9.09873	0.454573	0.83628
C11	8.47	Female	Body anterior	0.181325	0.41394	0.404735	9.18374	0.458965	0.823822
C12	11.18	Male	Body anterior	0.186211	0.379261	0.434528	9.04944	0.445455	0.81095
C13	9.55	Female	Body anterior	0.172089	0.342544	0.485366	9.01128	0.446443	0.843274
C14	12.65	Female	Body anterior	0.184791	0.383424	0.431784	9.01433	0.422633	0.796926
C15	11.3	Male	Body anterior	0.187786	0.356155	0.456059	9.0142	0.439087	0.817151
C16	8.89	Female	Body anterior	0.181835	0.333526	0.484638	9.03947	0.474269	0.831566
C17	14.16	Male	Body anterior	0.193289	0.350133	0.456578	8.96788	0.455636	0.830718
C18	11.7	Male	Body anterior	0.203305	0.298105	0.49859	8.87896	0.422277	0.893927
C19	15.4	Female	Body anterior	0.19979	0.337183	0.463026	8.9721	0.453274	0.817367
C20	13.87	Female	Body anterior	0.196959	0.370885	0.432156	9.01143	0.49584	0.79338
C21	17.13	Female	Body anterior	0.207049	0.348392	0.444559	8.97909	0.43162	0.795194
C22	14.62	Male	Body anterior	0.227538	0.343463	0.428999	8.92953	0.486582	0.779338
C23	15.39	Female	Body anterior	0.202572	0.340518	0.45691	8.95835	0.474067	0.790986
C24	8.63	Male	Body anterior	0.186337	0.346432	0.467232	9.0775	0.462851	0.849315
C25	11.02	Male	Body anterior	0.196763	0.310156	0.49308	8.92624	0.46493	0.822128
C26	9.08	Male	Body anterior	0.15751	0.363674	0.478816	9.07647	0.461493	0.863905
C27	12.39	Male	Body anterior	0.217511	0.327515	0.454975	9.01338	0.494861	0.853065
C28	15.78	Female	Body anterior	0.209342	0.358	0.432658	8.94219	0.490596	0.770124
C29	8.7	Male	Body anterior	0.191594	0.287291	0.521115	8.86402	0.452859	0.843042
C30	15.67	Female	Body anterior	0.18347	0.37244	0.444089	9.05833	0.437851	0.825184
C31	16.55	Female	Body anterior	0.199774	0.365586	0.43464	9.01155	0.507888	0.788852
C32	14.9	Female	Body anterior	0.178689	0.414426	0.406885	9.14115	0.488331	0.842766
C33	17.09	Female	Body anterior	0.205225	0.360661	0.434113	8.97884	0.517246	0.786336
C34	13.32	Male	Body anterior	0.235595	0.319569	0.444836	8.85948	0.442003	0.780444
C35	16.3	Female	Body anterior	0.205333	0.363797	0.43087	9.01723	0.472387	0.793082
C36	18.96	Female	Body anterior	0.224214	0.326864	0.448922	8.93154	0.433858	0.793794
C37	18.16	Female	Body anterior	0.206047	0.368407	0.425547	9.02975	0.522823	0.795719
C38	14.32	Male	Body anterior	0.216066	0.326265	0.457669	8.86383	0.459268	0.800703
C39	11.43	Female	Body anterior	0.182132	0.367343	0.450524	9.02889	0.467267	0.795502
C40	9.52	Female	Body anterior	0.178354	0.413897	0.407749	9.10655	0.482862	0.76227
C41	12.9	Female	Body anterior	0.191594	0.37719	0.431216	9.00523	0.477662	0.781051
C42	11.71	Male	Body anterior	0.212822	0.324919	0.462258	8.8744	0.440639	0.821993
C43	14.5	Female	Body anterior	0.218347	0.370818	0.410834	8.98826	0.435698	0.791024
C44	16.27	Female	Body anterior	0.198488	0.38534	0.416172	9.0114	0.504291	0.777749
C45	13.41	Female	Body anterior	0.19799	0.358713	0.443296	8.98273	0.541891	0.78386
C46	16.77	Male	Body anterior	0.260278	0.323052	0.41667	8.83048	0.462393	0.762813
C47	11.64	Male	Body anterior	0.195588	0.356906	0.447506	8.99766	0.466563	0.813645
C48	14.76	Male	Body anterior	0.239708	0.341805	0.418487	8.89026	0.478161	0.782114
C49	16.04	Male	Body anterior	0.222101	0.355637	0.422262	8.90266	0.47781	0.777058
C50	15.49	Male	Body anterior	0.230223	0.334188	0.435589	8.90479	0.50102	0.782618
C51	15.47	Male	Body anterior	0.235656	0.354611	0.409733	8.91036	0.482134	0.780556
C52	12.41	Female	Body anterior	0.181875	0.354171	0.463954	8.97268	0.45086	0.810002
C53	9.87	Male	Body anterior	0.189536	0.351025	0.45944	9.0119	0.412943	0.859943
C54	8.38	Female	Body anterior	0.189016	0.383495	0.427489	9.00272	0.470507	0.777902
C55	8.81	Female	Body anterior	0.177065	0.384824	0.438111	9.079	0.42789	0.818353
C56	11.28	Male	Body anterior	0.177341	0.360443	0.462216	8.98997	0.530733	0.793655
C57	11.92	Female	Body anterior	0.180845	0.367312	0.451843	9.06312	0.432556	0.835695
C58	12.15	Female	Body anterior	0.178069	0.364151	0.457781	9.04605	0.499686	0.809931
C59	11.93	Female	Body anterior	0.170943	0.347285	0.481772	9.02519	0.497107	0.816444
C60	16.73	Male	Body anterior	0.204511	0.359334	0.436155	8.99417	0.494412	0.785627
C61	12.59	Female	Body anterior	0.172659	0.425442	0.401899	9.11638	0.517571	0.771747
C62	9.28	Male	Body anterior	0.180007	0.357551	0.462441	9.07609	0.431099	0.831526
C63	13.36	Female	Body anterior	0.178045	0.374772	0.447182	9.05714	0.463922	0.818711
C64	11.85	Female	Body anterior	0.191878	0.351453	0.456669	8.99438	0.4928	0.853135
C65	12.35	Male	Body anterior	0.225227	0.346312	0.428461	8.97054	0.447693	0.784148
C66	10.75	Male	Body anterior	0.198038	0.348294	0.453668	8.94285	0.463	0.791234
C67	8.55	Male	Body anterior	0.174235	0.343573	0.482193	9.00703	0.453058	0.807656
C68	11.13	Female	Body anterior	0.169787	0.377005	0.453208	9.11901	0.460284	0.830194
C69	9.73	Male	Body anterior	0.155149	0.378255	0.466596	9.12071	0.478428	0.852097
C70	8.03	Male	Body anterior	0.16556	0.391628	0.442812	9.08802	0.502151	0.794845
C71	11.27	Male	Body anterior	0.21039	0.367794	0.421816	8.98788	0.406124	0.789427
C72	9.1	Male	Body anterior	0.19337	0.378306	0.428324	9.05341	0.426749	0.785776
C73	9.74	Female	Body anterior	0.16407	0.369842	0.466088	9.07019	0.473972	0.838017
C74	16.71	Female	Body anterior	0.195077	0.398513	0.40641	9.03586	0.505841	0.769216
C75	16.02	Female	Body anterior	0.210837	0.382576	0.406587	8.98077	0.43894	0.792209
C76	16.48	Female	Body anterior	0.188144	0.327397	0.484459	8.93986	0.419746	0.836982
C77	15.12	Male	Body anterior	0.200313	0.355401	0.444287	8.95033	0.521306	0.796097
C78	8.65	Male	Body anterior	0.210039	0.368068	0.421893	9.01086	0.391928	0.7788
C79	17.22	Female	Body anterior	0.232298	0.371333	0.39637	8.93441	0.496893	0.782936
C80	11.53	Male	Body anterior	0.181695	0.410753	0.407552	9.12514	0.467679	0.788582
C81	10.21	Male	Body anterior	0.197623	0.346108	0.456269	8.9622	0.427505	0.807088
C82	11.91	Male	Body anterior	0.218919	0.363015	0.418065	8.94389	0.442734	0.773912
C83	10.48	Male	Body anterior	0.197575	0.381322	0.421103	9.01458	0.492331	0.793
C84	11.01	Male	Body anterior	0.177646	0.36449	0.457864	9.01163	0.507719	0.817408
C85	17.41	Female	Body anterior	0.243959	0.357096	0.398945	8.90934	0.419262	0.776647
C86	8.48	Male	Body anterior	0.175473	0.36953	0.454997	9.08361	0.474996	0.802791
C87	16.34	Male	Body anterior	0.226667	0.402926	0.370407	9.023	0.47107	0.743421
C88	10.05	Female	Body anterior	0.178121	0.359536	0.462343	9.07106	0.514042	0.829842
C01	9.05	Male	Body posterior	0.186722	0.363922	0.449356	9.08981	0.441801	0.828632
C02	11.1	Male	Body posterior	0.200003	0.352613	0.447384	8.99018	0.413572	0.824244
C03	9.95	Female	Body posterior	0.187793	0.357505	0.454702	9.02451	0.480608	0.817976
C04	13.4	Male	Body posterior	0.197012	0.365619	0.437369	9.11076	0.4699	0.826787
C05	17.1	Female	Body posterior	0.211021	0.339425	0.449554	8.87273	0.353553	0.884225
C06	11.95	Female	Body posterior	0.207328	0.280502	0.51217	8.78522	0.400514	0.866004
C07	10.81	Female	Body posterior	0.184575	0.323243	0.492182	8.94359	0.443666	0.838714
C08	9.84	Female	Body posterior	0.175818	0.374126	0.450056	9.1267	0.399886	0.838913
C09	8.01	Female	Body posterior	0.196439	0.352471	0.451091	8.97373	0.41333	0.827075
C10	10	Female	Body posterior	0.174355	0.349428	0.476217	8.99494	0.409729	0.85932
C11	8.47	Female	Body posterior	0.196759	0.381577	0.421664	9.12036	0.384242	0.835841
C12	11.18	Male	Body posterior	0.204155	0.361065	0.434779	8.96033	0.399623	0.811317
C13	9.55	Female	Body posterior	0.186605	0.354749	0.458646	9.01856	0.401295	0.839093
C14	12.65	Female	Body posterior	0.192405	0.362762	0.444833	8.98358	0.39895	0.809386
C15	11.3	Male	Body posterior	0.197695	0.35078	0.451525	9.00415	0.401243	0.822569
C16	8.89	Female	Body posterior	0.199276	0.336757	0.463967	9.0296	0.402376	0.837586
C17	14.16	Male	Body posterior	0.20944	0.347454	0.443106	8.95169	0.430277	0.82307
C18	11.7	Male	Body posterior	0.199097	0.273944	0.52696	8.74649	0.419843	0.946388
C19	15.4	Female	Body posterior	0.209078	0.335436	0.455486	9.00851	0.403585	0.836381
C20	13.87	Female	Body posterior	0.20259	0.344764	0.452646	8.96069	0.476315	0.792805
C21	17.13	Female	Body posterior	0.203271	0.341862	0.454867	9.01116	0.445633	0.82706
C22	14.62	Male	Body posterior	0.242631	0.33894	0.41843	8.93247	0.444733	0.783797
C23	15.39	Female	Body posterior	0.217988	0.320163	0.461848	8.89925	0.397208	0.787965
C24	8.63	Male	Body posterior	0.207062	0.334793	0.458145	9.03405	0.383507	0.847374
C25	11.02	Male	Body posterior	0.238439	0.306302	0.455259	8.85745	0.383217	0.797065
C26	9.08	Male	Body posterior	0.179076	0.338365	0.482559	9.01908	0.368372	0.882497
C27	12.39	Male	Body posterior	0.229645	0.322567	0.447788	8.96191	0.437588	0.847547
C28	15.78	Female	Body posterior	0.213299	0.35004	0.436661	8.92381	0.518816	0.775307
C29	8.7	Male	Body posterior	0.196779	0.295818	0.507403	8.87508	0.424961	0.839759
C30	15.67	Female	Body posterior	0.202918	0.349827	0.447255	8.99384	0.394951	0.82427
C31	16.55	Female	Body posterior	0.225151	0.347536	0.427313	8.97074	0.448787	0.792008
C32	14.9	Female	Body posterior	0.178799	0.412035	0.409166	9.11716	0.440538	0.838681
C33	17.09	Female	Body posterior	0.21165	0.346206	0.442144	8.91333	0.466896	0.802242
C34	13.32	Male	Body posterior	0.247148	0.324252	0.4286	8.88892	0.422969	0.789293
C35	16.3	Female	Body posterior	0.236569	0.345879	0.417551	8.98564	0.391467	0.796174
C36	18.96	Female	Body posterior	0.234132	0.311693	0.454175	8.83309	0.420393	0.800306
C37	18.16	Female	Body posterior	0.220722	0.361127	0.418151	8.95714	0.467884	0.794547
C38	14.32	Male	Body posterior	0.218761	0.337386	0.443853	8.94627	0.393217	0.805067
C39	11.43	Female	Body posterior	0.203166	0.366971	0.429863	9.00679	0.432755	0.794098
C40	9.52	Female	Body posterior	0.197181	0.40262	0.400198	9.1047	0.406403	0.795387
C41	12.9	Female	Body posterior	0.198331	0.379569	0.422099	9.02187	0.435026	0.792749
C42	11.71	Male	Body posterior	0.225441	0.335455	0.439104	8.89629	0.384757	0.803878
C43	14.5	Female	Body posterior	0.221608	0.357741	0.420651	8.94257	0.433171	0.812664
C44	16.27	Female	Body posterior	0.22176	0.362048	0.416192	8.93081	0.430067	0.782941
C45	13.41	Female	Body posterior	0.221451	0.329853	0.448696	8.87112	0.463579	0.790997
C46	16.77	Male	Body posterior	0.270172	0.31036	0.419468	8.76612	0.427445	0.771969
C47	11.64	Male	Body posterior	0.204191	0.36259	0.433219	8.99939	0.456413	0.80552
C48	14.76	Male	Body posterior	0.240038	0.327398	0.432564	8.82837	0.448639	0.804942
C49	16.04	Male	Body posterior	0.243516	0.343276	0.413208	8.9119	0.435141	0.781287
C50	15.49	Male	Body posterior	0.248195	0.332174	0.419631	8.90234	0.434869	0.78293
C51	15.47	Male	Body posterior	0.250319	0.334913	0.414767	8.90539	0.477175	0.780962
C52	12.41	Female	Body posterior	0.19355	0.340584	0.465866	8.93867	0.417325	0.831466
C53	9.87	Male	Body posterior	0.181705	0.363444	0.454851	9.04355	0.440872	0.856136
C54	8.38	Female	Body posterior	0.215587	0.36164	0.422773	8.94951	0.380565	0.780058
C55	8.81	Female	Body posterior	0.20707	0.353961	0.438969	8.97419	0.376826	0.814538
C56	11.28	Male	Body posterior	0.193479	0.337438	0.469083	8.90284	0.469784	0.791706
C57	11.92	Female	Body posterior	0.184412	0.337336	0.478251	8.93799	0.410474	0.888851
C58	12.15	Female	Body posterior	0.19425	0.350073	0.455677	9.00796	0.457584	0.812173
C59	11.93	Female	Body posterior	0.197856	0.336564	0.465581	8.99329	0.449188	0.812255
C60	16.73	Male	Body posterior	0.220742	0.360454	0.418803	8.9831	0.437065	0.787976
C61	12.59	Female	Body posterior	0.187949	0.402661	0.409391	9.02831	0.456972	0.778365
C62	9.28	Male	Body posterior	0.187682	0.345953	0.466365	9.00548	0.387436	0.839137
C63	13.36	Female	Body posterior	0.194144	0.36137	0.444486	9.04012	0.383583	0.831811
C64	11.85	Female	Body posterior	0.205433	0.354254	0.440313	9.04261	0.437153	0.827589
C65	12.35	Male	Body posterior	0.237155	0.33941	0.423434	8.92486	0.406994	0.807516
C66	10.75	Male	Body posterior	0.24283	0.341741	0.41543	8.91106	0.359389	0.775038
C67	8.55	Male	Body posterior	0.198724	0.331166	0.470111	8.96515	0.385829	0.812144
C68	11.13	Female	Body posterior	0.176035	0.365809	0.458156	9.0591	0.404315	0.862863
C69	9.73	Male	Body posterior	0.165528	0.363405	0.471067	9.10632	0.423093	0.839097
C70	8.03	Male	Body posterior	0.182789	0.369071	0.44814	9.01752	0.421108	0.810164
C71	11.27	Male	Body posterior	0.19933	0.359238	0.441432	8.9951	0.393858	0.810591
C72	9.1	Male	Body posterior	0.216472	0.359617	0.423911	8.98618	0.353385	0.794324
C73	9.74	Female	Body posterior	0.181708	0.335411	0.482881	8.98321	0.409375	0.868509
C74	16.71	Female	Body posterior	0.203266	0.387871	0.408863	9.03231	0.430454	0.797404
C75	16.02	Female	Body posterior	0.220699	0.374887	0.404414	8.95066	0.381674	0.778954
C76	16.48	Female	Body posterior	0.19752	0.329005	0.473475	8.94665	0.390351	0.869385
C77	15.12	Male	Body posterior	0.217456	0.34344	0.439103	8.8961	0.479185	0.784715
C78	8.65	Male	Body posterior	0.218999	0.350983	0.430018	8.96317	0.350051	0.793238
C79	17.22	Female	Body posterior	0.231096	0.373774	0.39513	8.97345	0.458969	0.787406
C80	11.53	Male	Body posterior	0.197864	0.377206	0.424929	9.04036	0.421552	0.817998
C81	10.21	Male	Body posterior	0.211163	0.336536	0.452301	8.9324	0.368533	0.823096
C82	11.91	Male	Body posterior	0.222139	0.333495	0.444366	8.89584	0.425679	0.827373
C83	10.48	Male	Body posterior	0.206017	0.362416	0.431567	8.97995	0.40711	0.814962
C84	11.01	Male	Body posterior	0.203504	0.36371	0.432785	9.00139	0.39539	0.809167
C85	17.41	Female	Body posterior	0.252267	0.325913	0.42182	8.82114	0.420338	0.802034
C86	8.48	Male	Body posterior	0.206568	0.334698	0.458734	8.99494	0.410236	0.8146
C87	16.34	Male	Body posterior	0.230436	0.394606	0.374958	9.02363	0.463914	0.758042
C88	10.05	Female	Body posterior	0.184646	0.350812	0.464542	8.98498	0.463313	0.814422
C01	9.05	Male	Posterior	0.210176	0.376649	0.413174	9.01833	0.484139	0.779632
C02	11.1	Male	Posterior	0.245188	0.349205	0.405608	8.94126	0.343917	0.791671
C03	9.95	Female	Posterior	0.205481	0.33626	0.458259	8.9776	0.536903	0.810969
C04	13.4	Male	Posterior	0.225853	0.368371	0.405775	9.01592	0.455422	0.784048
C05	17.1	Female	Posterior	0.290652	0.343637	0.365711	8.88348	0.308857	0.748432
C06	11.95	Female	Posterior	0.226864	0.300839	0.472297	8.82103	0.438058	0.804819
C07	10.81	Female	Posterior	0.220661	0.347751	0.431588	8.93948	0.4553	0.763399
C08	9.84	Female	Posterior	0.173122	0.40787	0.419008	9.12119	0.473553	0.803839
C09	8.01	Female	Posterior	0.227917	0.336748	0.435335	8.8898	0.357083	0.766957
C10	10	Female	Posterior	0.176717	0.405708	0.417575	9.07345	0.46957	0.797303
C11	8.47	Female	Posterior	0.263507	0.344507	0.391986	8.99371	0.350484	0.797166
C12	11.18	Male	Posterior	0.212668	0.361025	0.426308	8.78019	0.391089	0.792675
C13	9.55	Female	Posterior	0.212992	0.360463	0.426544	9.00441	0.444982	0.784187
C14	12.65	Female	Posterior	0.224967	0.352557	0.422475	8.88694	0.373495	0.76754
C15	11.3	Male	Posterior	0.224285	0.353481	0.422234	8.94674	0.436039	0.787814
C16	8.89	Female	Posterior	0.203974	0.328173	0.467853	9.01566	0.492005	0.812621
C17	14.16	Male	Posterior	0.222422	0.352228	0.42535	8.99343	0.500329	0.792171
C18	11.7	Male	Posterior	0.255835	0.264181	0.479984	8.73578	0.358172	0.865429
C19	15.4	Female	Posterior	0.212402	0.348034	0.439564	8.98235	0.480413	0.796269
C20	13.87	Female	Posterior	0.230752	0.352319	0.41693	8.8646	0.47718	0.763629
C21	17.13	Female	Posterior	0.226835	0.337925	0.435239	8.97373	0.473659	0.811306
C22	14.62	Male	Posterior	0.24971	0.340792	0.409497	8.87029	0.446063	0.758442
C23	15.39	Female	Posterior	0.248418	0.30864	0.442943	8.79285	0.431735	0.770769
C24	8.63	Male	Posterior	0.212738	0.384564	0.402698	9.0549	0.492474	0.792031
C25	11.02	Male	Posterior	0.257112	0.288918	0.45397	8.75134	0.427711	0.780504
C26	9.08	Male	Posterior	0.174695	0.402295	0.42301	9.04855	0.424626	0.819385
C27	12.39	Male	Posterior	0.268553	0.30682	0.424627	8.9136	0.429789	0.814264
C28	15.78	Female	Posterior	0.21977	0.359491	0.420739	8.9321	0.487561	0.755013
C29	8.7	Male	Posterior	0.199035	0.314935	0.48603	8.92832	0.507233	0.816324
C30	15.67	Female	Posterior	0.228479	0.377875	0.393646	8.97994	0.432922	0.772479
C31	16.55	Female	Posterior	0.235985	0.375189	0.388826	8.94148	0.44804	0.760205
C32	14.9	Female	Posterior	0.202003	0.414003	0.383993	9.08197	0.457424	0.809821
C33	17.09	Female	Posterior	0.257456	0.323995	0.418549	8.8321	0.450869	0.760706
C34	13.32	Male	Posterior	0.314369	0.313945	0.371686	8.80819	0.381875	0.726938
C35	16.3	Female	Posterior	0.247265	0.340636	0.412098	8.96248	0.415988	0.786352
C36	18.96	Female	Posterior	0.244528	0.333771	0.421701	8.84017	0.501692	0.772832
C37	18.16	Female	Posterior	0.236208	0.400455	0.363337	8.99023	0.443062	0.759241
C38	14.32	Male	Posterior	0.226806	0.335052	0.438142	8.94625	0.445866	0.802979
C39	11.43	Female	Posterior	0.23282	0.363794	0.403387	8.93431	0.461255	0.760875
C40	9.52	Female	Posterior	0.220493	0.425313	0.354194	9.06394	0.453303	0.738206
C41	12.9	Female	Posterior	0.250901	0.368773	0.380326	8.89992	0.364655	0.755563
C42	11.71	Male	Posterior	0.244503	0.340933	0.414563	8.92493	0.390683	0.765588
C43	14.5	Female	Posterior	0.226805	0.390931	0.382264	8.98162	0.505768	0.762808
C44	16.27	Female	Posterior	0.246505	0.341036	0.412459	8.87343	0.431308	0.762438
C45	13.41	Female	Posterior	0.24476	0.320097	0.435143	8.85984	0.476205	0.776462
C46	16.77	Male	Posterior	0.298526	0.30101	0.400463	8.67287	0.460975	0.753475
C47	11.64	Male	Posterior	0.223739	0.33336	0.4429	8.92189	0.437961	0.8055
C48	14.76	Male	Posterior	0.247407	0.323217	0.429375	8.73893	0.43574	0.781826
C49	16.04	Male	Posterior	0.259776	0.347654	0.39257	8.86818	0.44792	0.755388
C50	15.49	Male	Posterior	0.279252	0.330223	0.390525	8.85858	0.491309	0.740565
C51	15.47	Male	Posterior	0.320158	0.327063	0.352779	8.78104	0.381817	0.716027
C52	12.41	Female	Posterior	0.218685	0.349276	0.43204	8.78367	0.39727	0.787669
C53	9.87	Male	Posterior	0.184216	0.400192	0.415592	8.98931	0.446082	0.828795
C54	8.38	Female	Posterior	0.212293	0.393896	0.393811	9.01259	0.436339	0.761978
C55	8.81	Female	Posterior	0.254029	0.342869	0.403101	8.8678	0.347438	0.776991
C56	11.28	Male	Posterior	0.257914	0.344998	0.397088	8.84488	0.363353	0.75421
C57	11.92	Female	Posterior	0.208993	0.351135	0.439872	8.94478	0.461793	0.792288
C58	12.15	Female	Posterior	0.236829	0.311828	0.451343	8.81912	0.433351	0.772635
C59	11.93	Female	Posterior	0.22752	0.326373	0.446107	8.88152	0.442333	0.772519
C60	16.73	Male	Posterior	0.267476	0.351024	0.3815	8.94366	0.42327	0.74386
C61	12.59	Female	Posterior	0.18329	0.439553	0.377157	9.04126	0.456121	0.760436
C62	9.28	Male	Posterior	0.189801	0.3797	0.430499	8.97469	0.422607	0.798403
C63	13.36	Female	Posterior	0.190945	0.399388	0.409667	8.99428	0.437947	0.785195
C64	11.85	Female	Posterior	0.245741	0.358129	0.39613	8.97207	0.407351	0.779167
C65	12.35	Male	Posterior	0.258632	0.353493	0.387875	8.84501	0.419832	0.750816
C66	10.75	Male	Posterior	0.257429	0.350022	0.392548	8.94687	0.419527	0.746483
C67	8.55	Male	Posterior	0.228934	0.322146	0.448919	8.8761	0.392496	0.778586
C68	11.13	Female	Posterior	0.202978	0.386401	0.410621	9.02531	0.456604	0.807795
C69	9.73	Male	Posterior	0.172319	0.365031	0.462649	9.05854	0.41115	0.810957
C70	8.03	Male	Posterior	0.206659	0.351634	0.441706	8.91059	0.376036	0.803104
C71	11.27	Male	Posterior	0.23888	0.339985	0.421135	8.89412	0.359154	0.771303
C72	9.1	Male	Posterior	0.242184	0.35459	0.403226	8.78819	0.340722	0.770916
C73	9.74	Female	Posterior	0.236682	0.356443	0.406875	8.91882	0.441463	0.774115
C74	16.71	Female	Posterior	0.230732	0.374687	0.394582	8.97374	0.467574	0.7709
C75	16.02	Female	Posterior	0.233835	0.356045	0.41012	8.93164	0.407233	0.782328
C76	16.48	Female	Posterior	0.225092	0.343676	0.431231	8.9786	0.430017	0.784589
C77	15.12	Male	Posterior	0.264322	0.324812	0.410866	8.81143	0.42558	0.733069
C78	8.65	Male	Posterior	0.253012	0.341202	0.405786	8.90434	0.394624	0.772282
C79	17.22	Female	Posterior	0.237427	0.41037	0.352203	8.9869	0.488334	0.736517
C80	11.53	Male	Posterior	0.240698	0.377605	0.381697	8.97857	0.391697	0.763554
C81	10.21	Male	Posterior	0.204519	0.36903	0.426451	8.94064	0.394235	0.784354
C82	11.91	Male	Posterior	0.257666	0.372088	0.370246	8.92367	0.473113	0.763253
C83	10.48	Male	Posterior	0.208742	0.398938	0.39232	9.06014	0.486229	0.783459
C84	11.01	Male	Posterior	0.231871	0.351144	0.416985	8.89083	0.423675	0.795438
C85	17.41	Female	Posterior	0.261332	0.344541	0.394128	8.88572	0.48291	0.748984
C86	8.48	Male	Posterior	0.279126	0.288005	0.432869	8.84125	0.423284	0.761739
C87	16.34	Male	Posterior	0.281417	0.342685	0.375899	8.95202	0.42714	0.733994
C88	10.05	Female	Posterior	0.20378	0.36099	0.43523	8.90778	0.515138	0.774867

## Sheet: Fig6
ID	Age	Sex	Subfield	Long-axis	Tangentiality	Radiality
C01	9.05	Male	Subiculum	0.723522	0.41864	0.296349
C02	11.1	Male	Subiculum	0.752124	0.398979	0.21689
C03	9.95	Female	Subiculum	0.742383	0.340228	0.319033
C04	13.4	Male	Subiculum	0.716352	0.358279	0.309328
C05	17.1	Female	Subiculum	0.763343	0.359363	0.265783
C06	11.95	Female	Subiculum	0.755846	0.33004	0.302745
C07	10.81	Female	Subiculum	0.740562	0.384771	0.285937
C08	9.84	Female	Subiculum	0.727682	0.389017	0.263961
C09	8.01	Female	Subiculum	0.661263	0.508341	0.291524
C10	10	Female	Subiculum	0.731261	0.415359	0.303126
C11	8.47	Female	Subiculum	0.78718	0.268874	0.309967
C12	11.18	Male	Subiculum	0.746068	0.356509	0.31303
C13	9.55	Female	Subiculum	0.772795	0.369696	0.276354
C14	12.65	Female	Subiculum	0.773232	0.348729	0.251805
C15	11.3	Male	Subiculum	0.799135	0.34487	0.240216
C16	8.89	Female	Subiculum	0.639931	0.359928	0.391003
C17	14.16	Male	Subiculum	0.715103	0.436336	0.303039
C18	11.7	Male	Subiculum	0.735013	0.448312	0.282171
C19	15.4	Female	Subiculum	0.720015	0.393249	0.324817
C20	13.87	Female	Subiculum	0.601424	0.491184	0.408194
C21	17.13	Female	Subiculum	0.774374	0.316739	0.26609
C22	14.62	Male	Subiculum	0.710652	0.430398	0.293076
C23	15.39	Female	Subiculum	0.69374	0.438635	0.325513
C24	8.63	Male	Subiculum	0.808344	0.35982	0.234948
C25	11.02	Male	Subiculum	0.7225	0.33428	0.394224
C26	9.08	Male	Subiculum	0.767286	0.355467	0.255391
C27	12.39	Male	Subiculum	0.663924	0.392143	0.370769
C28	15.78	Female	Subiculum	0.651333	0.456137	0.344497
C29	8.7	Male	Subiculum	0.717146	0.373695	0.292983
C30	15.67	Female	Subiculum	0.78557	0.360293	0.217951
C31	16.55	Female	Subiculum	0.717671	0.362369	0.334163
C32	14.9	Female	Subiculum	0.687038	0.376667	0.35264
C33	17.09	Female	Subiculum	0.748038	0.33268	0.270599
C34	13.32	Male	Subiculum	0.767505	0.311828	0.345124
C35	16.3	Female	Subiculum	0.725974	0.338651	0.316738
C36	18.96	Female	Subiculum	0.673227	0.426524	0.295978
C37	18.16	Female	Subiculum	0.689114	0.366445	0.395624
C38	14.32	Male	Subiculum	0.780046	0.334111	0.262562
C39	11.43	Female	Subiculum	0.701693	0.422227	0.323096
C40	9.52	Female	Subiculum	0.723018	0.365204	0.28209
C41	12.9	Female	Subiculum	0.780819	0.329944	0.228805
C42	11.71	Male	Subiculum	0.694927	0.465236	0.290359
C43	14.5	Female	Subiculum	0.73369	0.370766	0.319296
C44	16.27	Female	Subiculum	0.71222	0.406391	0.314398
C45	13.41	Female	Subiculum	0.640724	0.420606	0.383965
C46	16.77	Male	Subiculum	0.750827	0.380069	0.314491
C47	11.64	Male	Subiculum	0.727641	0.324855	0.342404
C48	14.76	Male	Subiculum	0.760922	0.336258	0.294436
C49	16.04	Male	Subiculum	0.730156	0.337667	0.367621
C50	15.49	Male	Subiculum	0.755896	0.354796	0.305716
C51	15.47	Male	Subiculum	0.680085	0.377026	0.382295
C52	12.41	Female	Subiculum	0.735313	0.33607	0.31955
C53	9.87	Male	Subiculum	0.746559	0.372844	0.288726
C54	8.38	Female	Subiculum	0.709835	0.353082	0.36175
C55	8.81	Female	Subiculum	0.668957	0.430871	0.357882
C56	11.28	Male	Subiculum	0.638442	0.392277	0.434628
C57	11.92	Female	Subiculum	0.736742	0.407767	0.288593
C58	12.15	Female	Subiculum	0.597918	0.388934	0.447582
C59	11.93	Female	Subiculum	0.593985	0.438612	0.425606
C60	16.73	Male	Subiculum	0.700652	0.335653	0.386802
C61	12.59	Female	Subiculum	0.674803	0.303002	0.400141
C62	9.28	Male	Subiculum	0.696927	0.379051	0.303707
C63	13.36	Female	Subiculum	0.768673	0.370772	0.217733
C64	11.85	Female	Subiculum	0.68123	0.403957	0.331317
C65	12.35	Male	Subiculum	0.730856	0.36332	0.330876
C66	10.75	Male	Subiculum	0.736605	0.419271	0.257809
C67	8.55	Male	Subiculum	0.728794	0.366641	0.32765
C68	11.13	Female	Subiculum	0.72103	0.354342	0.326856
C69	9.73	Male	Subiculum	0.760519	0.28043	0.34269
C70	8.03	Male	Subiculum	0.732257	0.322088	0.35634
C71	11.27	Male	Subiculum	0.778498	0.361405	0.271123
C72	9.1	Male	Subiculum	0.725406	0.321328	0.331498
C73	9.74	Female	Subiculum	0.735729	0.387356	0.283515
C74	16.71	Female	Subiculum	0.772973	0.37178	0.25087
C75	16.02	Female	Subiculum	0.758456	0.357448	0.277881
C76	16.48	Female	Subiculum	0.778139	0.344859	0.272655
C77	15.12	Male	Subiculum	0.619042	0.421741	0.418887
C78	8.65	Male	Subiculum	0.769918	0.351959	0.256644
C79	17.22	Female	Subiculum	0.756114	0.349403	0.315747
C80	11.53	Male	Subiculum	0.7411	0.322274	0.308292
C81	10.21	Male	Subiculum	0.767585	0.330632	0.257347
C82	11.91	Male	Subiculum	0.699595	0.342004	0.357804
C83	10.48	Male	Subiculum	0.749638	0.308004	0.344076
C84	11.01	Male	Subiculum	0.732522	0.371424	0.319975
C85	17.41	Female	Subiculum	0.726601	0.382764	0.310644
C86	8.48	Male	Subiculum	0.736184	0.318347	0.313307
C87	16.34	Male	Subiculum	0.749576	0.379648	0.303678
C88	10.05	Female	Subiculum	0.697733	0.387845	0.300766
C01	9.05	Male	CA1	0.538245	0.578988	0.384972
C02	11.1	Male	CA1	0.574399	0.568005	0.339596
C03	9.95	Female	CA1	0.50792	0.570835	0.409945
C04	13.4	Male	CA1	0.581678	0.528338	0.425972
C05	17.1	Female	CA1	0.631557	0.533718	0.332831
C06	11.95	Female	CA1	0.606047	0.54419	0.358235
C07	10.81	Female	CA1	0.586184	0.585892	0.320701
C08	9.84	Female	CA1	0.511988	0.560944	0.346989
C09	8.01	Female	CA1	0.649311	0.513119	0.341771
C10	10	Female	CA1	0.649839	0.473099	0.374862
C11	8.47	Female	CA1	0.538913	0.476693	0.509527
C12	11.18	Male	CA1	0.539414	0.534042	0.421719
C13	9.55	Female	CA1	0.621405	0.509621	0.334957
C14	12.65	Female	CA1	0.639665	0.48974	0.376094
C15	11.3	Male	CA1	0.57058	0.552963	0.384567
C16	8.89	Female	CA1	0.493759	0.499804	0.425715
C17	14.16	Male	CA1	0.562235	0.510828	0.431743
C18	11.7	Male	CA1	0.565836	0.551445	0.356769
C19	15.4	Female	CA1	0.58592	0.549417	0.396605
C20	13.87	Female	CA1	0.563327	0.508492	0.435074
C21	17.13	Female	CA1	0.531101	0.588503	0.391426
C22	14.62	Male	CA1	0.60407	0.527918	0.344269
C23	15.39	Female	CA1	0.650543	0.507317	0.35963
C24	8.63	Male	CA1	0.553977	0.513998	0.41601
C25	11.02	Male	CA1	0.595937	0.444279	0.46533
C26	9.08	Male	CA1	0.51507	0.542146	0.406913
C27	12.39	Male	CA1	0.604612	0.5348	0.388494
C28	15.78	Female	CA1	0.600856	0.501335	0.420611
C29	8.7	Male	CA1	0.559665	0.546123	0.395725
C30	15.67	Female	CA1	0.598326	0.579177	0.319354
C31	16.55	Female	CA1	0.562928	0.526189	0.434151
C32	14.9	Female	CA1	0.582539	0.494715	0.406514
C33	17.09	Female	CA1	0.544202	0.598765	0.363298
C34	13.32	Male	CA1	0.559094	0.51117	0.480726
C35	16.3	Female	CA1	0.564391	0.594529	0.315464
C36	18.96	Female	CA1	0.637747	0.570505	0.276577
C37	18.16	Female	CA1	0.544601	0.437755	0.53677
C38	14.32	Male	CA1	0.582045	0.546715	0.35088
C39	11.43	Female	CA1	0.624342	0.531706	0.378782
C40	9.52	Female	CA1	0.546832	0.591173	0.364175
C41	12.9	Female	CA1	0.548853	0.591062	0.353447
C42	11.71	Male	CA1	0.603469	0.58867	0.276045
C43	14.5	Female	CA1	0.60557	0.523983	0.358831
C44	16.27	Female	CA1	0.599493	0.530273	0.401479
C45	13.41	Female	CA1	0.556259	0.537153	0.417799
C46	16.77	Male	CA1	0.592396	0.519264	0.347001
C47	11.64	Male	CA1	0.572547	0.538913	0.41021
C48	14.76	Male	CA1	0.582459	0.489355	0.42107
C49	16.04	Male	CA1	0.626521	0.521909	0.365165
C50	15.49	Male	CA1	0.539817	0.528244	0.445562
C51	15.47	Male	CA1	0.577692	0.499709	0.453265
C52	12.41	Female	CA1	0.519159	0.615063	0.353474
C53	9.87	Male	CA1	0.515465	0.570193	0.352036
C54	8.38	Female	CA1	0.502532	0.555467	0.438501
C55	8.81	Female	CA1	0.587377	0.507234	0.425098
C56	11.28	Male	CA1	0.572102	0.476784	0.456141
C57	11.92	Female	CA1	0.590506	0.548639	0.397346
C58	12.15	Female	CA1	0.602677	0.507617	0.413331
C59	11.93	Female	CA1	0.554262	0.55168	0.426805
C60	16.73	Male	CA1	0.601834	0.469804	0.469952
C61	12.59	Female	CA1	0.536937	0.586933	0.379593
C62	9.28	Male	CA1	0.536534	0.610887	0.322014
C63	13.36	Female	CA1	0.609566	0.55012	0.371757
C64	11.85	Female	CA1	0.555066	0.494006	0.463524
C65	12.35	Male	CA1	0.513264	0.501521	0.498757
C66	10.75	Male	CA1	0.623631	0.508881	0.368808
C67	8.55	Male	CA1	0.532203	0.51701	0.478473
C68	11.13	Female	CA1	0.53034	0.496665	0.445865
C69	9.73	Male	CA1	0.485929	0.533663	0.482523
C70	8.03	Male	CA1	0.500194	0.52158	0.448811
C71	11.27	Male	CA1	0.624092	0.550681	0.333175
C72	9.1	Male	CA1	0.551754	0.524328	0.404321
C73	9.74	Female	CA1	0.536257	0.551088	0.419108
C74	16.71	Female	CA1	0.565606	0.5631	0.39424
C75	16.02	Female	CA1	0.602299	0.570624	0.32721
C76	16.48	Female	CA1	0.638016	0.500672	0.371163
C77	15.12	Male	CA1	0.596819	0.526765	0.370057
C78	8.65	Male	CA1	0.579813	0.573451	0.310778
C79	17.22	Female	CA1	0.57833	0.540719	0.402328
C80	11.53	Male	CA1	0.478099	0.536365	0.489107
C81	10.21	Male	CA1	0.545651	0.54919	0.396159
C82	11.91	Male	CA1	0.566897	0.475378	0.442228
C83	10.48	Male	CA1	0.626194	0.454774	0.418028
C84	11.01	Male	CA1	0.508052	0.500299	0.484017
C85	17.41	Female	CA1	0.681691	0.460835	0.336772
C86	8.48	Male	CA1	0.522478	0.493739	0.466519
C87	16.34	Male	CA1	0.568734	0.500053	0.413542
C88	10.05	Female	CA1	0.558467	0.549073	0.399863
C01	9.05	Male	CA2	0.574179	0.479937	0.422883
C02	11.1	Male	CA2	0.649798	0.44933	0.31823
C03	9.95	Female	CA2	0.602219	0.467616	0.333663
C04	13.4	Male	CA2	0.571475	0.460495	0.390219
C05	17.1	Female	CA2	0.60318	0.482716	0.326348
C06	11.95	Female	CA2	0.599383	0.423927	0.414794
C07	10.81	Female	CA2	0.630599	0.475983	0.364783
C08	9.84	Female	CA2	0.511584	0.377432	0.322269
C09	8.01	Female	CA2	0.59436	0.498945	0.447192
C10	10	Female	CA2	0.651034	0.38027	0.44995
C11	8.47	Female	CA2	0.563963	0.549369	0.423986
C12	11.18	Male	CA2	0.620839	0.428306	0.3315
C13	9.55	Female	CA2	0.631851	0.465345	0.321775
C14	12.65	Female	CA2	0.577973	0.483126	0.34936
C15	11.3	Male	CA2	0.567342	0.467682	0.409135
C16	8.89	Female	CA2	0.466063	0.497851	0.466137
C17	14.16	Male	CA2	0.661323	0.444044	0.393686
C18	11.7	Male	CA2	0.491902	0.483155	0.380875
C19	15.4	Female	CA2	0.601526	0.44984	0.460247
C20	13.87	Female	CA2	0.62211	0.40197	0.402034
C21	17.13	Female	CA2	0.592222	0.460813	0.3319
C22	14.62	Male	CA2	0.686488	0.436541	0.355447
C23	15.39	Female	CA2	0.699529	0.399938	0.386976
C24	8.63	Male	CA2	0.591996	0.487807	0.409636
C25	11.02	Male	CA2	0.74591	0.379354	0.298005
C26	9.08	Male	CA2	0.596069	0.443395	0.379227
C27	12.39	Male	CA2	0.677014	0.378841	0.399751
C28	15.78	Female	CA2	0.69048	0.426741	0.33996
C29	8.7	Male	CA2	0.680992	0.32595	0.301348
C30	15.67	Female	CA2	0.697045	0.346398	0.364467
C31	16.55	Female	CA2	0.704482	0.398323	0.343516
C32	14.9	Female	CA2	0.695091	0.378811	0.330496
C33	17.09	Female	CA2	0.657389	0.46088	0.28879
C34	13.32	Male	CA2	0.594934	0.526201	0.419957
C35	16.3	Female	CA2	0.600219	0.493127	0.331531
C36	18.96	Female	CA2	0.617709	0.444146	0.291477
C37	18.16	Female	CA2	0.552363	0.522923	0.38368
C38	14.32	Male	CA2	0.616953	0.494704	0.291183
C39	11.43	Female	CA2	0.603361	0.402434	0.340107
C40	9.52	Female	CA2	0.610097	0.43289	0.367976
C41	12.9	Female	CA2	0.618338	0.403772	0.37576
C42	11.71	Male	CA2	0.707902	0.377658	0.285725
C43	14.5	Female	CA2	0.671955	0.413156	0.372311
C44	16.27	Female	CA2	0.653977	0.401719	0.417381
C45	13.41	Female	CA2	0.670766	0.394535	0.387967
C46	16.77	Male	CA2	0.648813	0.420819	0.387726
C47	11.64	Male	CA2	0.67241	0.416924	0.372783
C48	14.76	Male	CA2	0.582451	0.469678	0.339926
C49	16.04	Male	CA2	0.68129	0.462307	0.35094
C50	15.49	Male	CA2	0.636558	0.478408	0.341006
C51	15.47	Male	CA2	0.587726	0.470155	0.36961
C52	12.41	Female	CA2	0.584961	0.46056	0.292788
C53	9.87	Male	CA2	0.553415	0.415764	0.286073
C54	8.38	Female	CA2	0.579263	0.471315	0.389085
C55	8.81	Female	CA2	0.61818	0.363387	0.422826
C56	11.28	Male	CA2	0.662764	0.335189	0.332481
C57	11.92	Female	CA2	0.590652	0.491246	0.395889
C58	12.15	Female	CA2	0.663833	0.433463	0.373688
C59	11.93	Female	CA2	0.687719	0.417028	0.399691
C60	16.73	Male	CA2	0.68006	0.418935	0.358508
C61	12.59	Female	CA2	0.664315	0.442556	0.375024
C62	9.28	Male	CA2	0.564005	0.455775	0.315224
C63	13.36	Female	CA2	0.648604	0.441719	0.402054
C64	11.85	Female	CA2	0.673168	0.435123	0.350079
C65	12.35	Male	CA2	0.644435	0.501652	0.369716
C66	10.75	Male	CA2	0.652769	0.402864	0.363544
C67	8.55	Male	CA2	0.594488	0.466197	0.435766
C68	11.13	Female	CA2	0.610955	0.425082	0.386063
C69	9.73	Male	CA2	0.618095	0.473467	0.346877
C70	8.03	Male	CA2	0.692759	0.394959	0.299088
C71	11.27	Male	CA2	0.568142	0.477541	0.419532
C72	9.1	Male	CA2	0.607752	0.347255	0.360074
C73	9.74	Female	CA2	0.649704	0.392903	0.381174
C74	16.71	Female	CA2	0.595311	0.541998	0.412125
C75	16.02	Female	CA2	0.614871	0.432632	0.336052
C76	16.48	Female	CA2	0.625367	0.391954	0.338763
C77	15.12	Male	CA2	0.64467	0.431117	0.348791
C78	8.65	Male	CA2	0.589278	0.364589	0.274162
C79	17.22	Female	CA2	0.599374	0.472259	0.390146
C80	11.53	Male	CA2	0.642301	0.388582	0.360791
C81	10.21	Male	CA2	0.621937	0.487889	0.375614
C82	11.91	Male	CA2	0.649532	0.381509	0.383493
C83	10.48	Male	CA2	0.691095	0.413293	0.309226
C84	11.01	Male	CA2	0.618361	0.486038	0.393018
C85	17.41	Female	CA2	0.66662	0.37887	0.314371
C86	8.48	Male	CA2	0.618813	0.45882	0.424843
C87	16.34	Male	CA2	0.595158	0.48681	0.366226
C88	10.05	Female	CA2	0.653762	0.408538	0.330269
C01	9.05	Male	CA3	0.588276	0.461206	0.392921
C02	11.1	Male	CA3	0.609787	0.387173	0.39445
C03	9.95	Female	CA3	0.574096	0.468602	0.363624
C04	13.4	Male	CA3	0.609031	0.466463	0.335074
C05	17.1	Female	CA3	0.504429	0.501013	0.392967
C06	11.95	Female	CA3	0.55397	0.461236	0.408008
C07	10.81	Female	CA3	0.621536	0.441691	0.397732
C08	9.84	Female	CA3	0.600049	0.441246	0.371053
C09	8.01	Female	CA3	0.580382	0.47638	0.41138
C10	10	Female	CA3	0.589435	0.462498	0.371257
C11	8.47	Female	CA3	0.549899	0.482991	0.394775
C12	11.18	Male	CA3	0.569972	0.469049	0.396462
C13	9.55	Female	CA3	0.568091	0.470373	0.439162
C14	12.65	Female	CA3	0.514299	0.482681	0.37842
C15	11.3	Male	CA3	0.569503	0.459176	0.39844
C16	8.89	Female	CA3	0.509816	0.439465	0.435409
C17	14.16	Male	CA3	0.61118	0.452747	0.386565
C18	11.7	Male	CA3	0.517725	0.411825	0.370906
C19	15.4	Female	CA3	0.583606	0.486419	0.391181
C20	13.87	Female	CA3	0.588373	0.459013	0.414922
C21	17.13	Female	CA3	0.581014	0.456893	0.384835
C22	14.62	Male	CA3	0.634508	0.45726	0.341493
C23	15.39	Female	CA3	0.637857	0.441274	0.387642
C24	8.63	Male	CA3	0.590907	0.475105	0.409164
C25	11.02	Male	CA3	0.658017	0.463911	0.352635
C26	9.08	Male	CA3	0.56596	0.436585	0.423168
C27	12.39	Male	CA3	0.6801	0.41578	0.394389
C28	15.78	Female	CA3	0.702269	0.452979	0.315353
C29	8.7	Male	CA3	0.639114	0.344236	0.322812
C30	15.67	Female	CA3	0.624284	0.456796	0.342813
C31	16.55	Female	CA3	0.65355	0.456062	0.305952
C32	14.9	Female	CA3	0.64979	0.404329	0.333999
C33	17.09	Female	CA3	0.621601	0.465308	0.335952
C34	13.32	Male	CA3	0.606022	0.562627	0.361765
C35	16.3	Female	CA3	0.546966	0.466227	0.355985
C36	18.96	Female	CA3	0.58139	0.462667	0.346591
C37	18.16	Female	CA3	0.560359	0.488182	0.359136
C38	14.32	Male	CA3	0.542169	0.47935	0.379287
C39	11.43	Female	CA3	0.562303	0.412448	0.341475
C40	9.52	Female	CA3	0.583381	0.444743	0.387219
C41	12.9	Female	CA3	0.598821	0.395398	0.360957
C42	11.71	Male	CA3	0.66216	0.360908	0.275433
C43	14.5	Female	CA3	0.58266	0.467911	0.365226
C44	16.27	Female	CA3	0.606576	0.454175	0.392872
C45	13.41	Female	CA3	0.68521	0.419555	0.347813
C46	16.77	Male	CA3	0.578846	0.486722	0.361872
C47	11.64	Male	CA3	0.6262	0.468108	0.352882
C48	14.76	Male	CA3	0.527316	0.529332	0.404187
C49	16.04	Male	CA3	0.566464	0.499011	0.354121
C50	15.49	Male	CA3	0.621058	0.462027	0.358974
C51	15.47	Male	CA3	0.602906	0.458608	0.340152
C52	12.41	Female	CA3	0.551856	0.469871	0.380754
C53	9.87	Male	CA3	0.521134	0.362525	0.346327
C54	8.38	Female	CA3	0.585903	0.504115	0.364474
C55	8.81	Female	CA3	0.519328	0.428111	0.356959
C56	11.28	Male	CA3	0.657949	0.392041	0.305333
C57	11.92	Female	CA3	0.529153	0.498759	0.405624
C58	12.15	Female	CA3	0.644945	0.456567	0.370224
C59	11.93	Female	CA3	0.679905	0.478469	0.404842
C60	16.73	Male	CA3	0.643944	0.514816	0.356837
C61	12.59	Female	CA3	0.576743	0.536287	0.325164
C62	9.28	Male	CA3	0.512495	0.403658	0.360077
C63	13.36	Female	CA3	0.601271	0.456684	0.402239
C64	11.85	Female	CA3	0.61128	0.407237	0.383706
C65	12.35	Male	CA3	0.607615	0.470732	0.365057
C66	10.75	Male	CA3	0.609403	0.460122	0.328021
C67	8.55	Male	CA3	0.524958	0.499355	0.439633
C68	11.13	Female	CA3	0.602947	0.453954	0.376982
C69	9.73	Male	CA3	0.562496	0.492198	0.388333
C70	8.03	Male	CA3	0.635993	0.439114	0.341509
C71	11.27	Male	CA3	0.577564	0.506112	0.396589
C72	9.1	Male	CA3	0.644886	0.424867	0.300785
C73	9.74	Female	CA3	0.55543	0.440131	0.366648
C74	16.71	Female	CA3	0.533278	0.533461	0.406935
C75	16.02	Female	CA3	0.552123	0.420279	0.396583
C76	16.48	Female	CA3	0.539682	0.430222	0.337247
C77	15.12	Male	CA3	0.643506	0.470161	0.327233
C78	8.65	Male	CA3	0.58441	0.396353	0.301219
C79	17.22	Female	CA3	0.57908	0.459401	0.342442
C80	11.53	Male	CA3	0.573856	0.388536	0.329536
C81	10.21	Male	CA3	0.609846	0.437	0.375899
C82	11.91	Male	CA3	0.586747	0.448722	0.416056
C83	10.48	Male	CA3	0.587668	0.465281	0.381373
C84	11.01	Male	CA3	0.576767	0.49216	0.344639
C85	17.41	Female	CA3	0.558979	0.473224	0.392787
C86	8.48	Male	CA3	0.612331	0.416546	0.412845
C87	16.34	Male	CA3	0.63085	0.442759	0.346646
C88	10.05	Female	CA3	0.614593	0.448968	0.337336
C01	9.05	Male	DG/CA4	0.556026	0.4256	0.348726
C02	11.1	Male	DG/CA4	0.552637	0.378772	0.346924
C03	9.95	Female	DG/CA4	0.492636	0.340373	0.371366
C04	13.4	Male	DG/CA4	0.508317	0.433712	0.328942
C05	17.1	Female	DG/CA4	0.478029	0.475246	0.32958
C06	11.95	Female	DG/CA4	0.486217	0.433265	0.379518
C07	10.81	Female	DG/CA4	0.566385	0.384384	0.37848
C08	9.84	Female	DG/CA4	0.556303	0.277382	0.279421
C09	8.01	Female	DG/CA4	0.533959	0.357927	0.396454
C10	10	Female	DG/CA4	0.569163	0.367282	0.342442
C11	8.47	Female	DG/CA4	0.564647	0.420947	0.382084
C12	11.18	Male	DG/CA4	0.503279	0.398347	0.420005
C13	9.55	Female	DG/CA4	0.484119	0.38992	0.489695
C14	12.65	Female	DG/CA4	0.49447	0.399863	0.514916
C15	11.3	Male	DG/CA4	0.587118	0.374709	0.329467
C16	8.89	Female	DG/CA4	0.472109	0.361794	0.373293
C17	14.16	Male	DG/CA4	0.445299	0.359875	0.37148
C18	11.7	Male	DG/CA4	0.563773	0.339079	0.452795
C19	15.4	Female	DG/CA4	0.437511	0.449228	0.40772
C20	13.87	Female	DG/CA4	0.414505	0.443215	0.386687
C21	17.13	Female	DG/CA4	0.487822	0.42757	0.374305
C22	14.62	Male	DG/CA4	0.553973	0.381122	0.319439
C23	15.39	Female	DG/CA4	0.536611	0.396464	0.456341
C24	8.63	Male	DG/CA4	0.55583	0.272272	0.389554
C25	11.02	Male	DG/CA4	0.557541	0.364977	0.371696
C26	9.08	Male	DG/CA4	0.461416	0.408597	0.402068
C27	12.39	Male	DG/CA4	0.561873	0.364989	0.456689
C28	15.78	Female	DG/CA4	0.678111	0.347803	0.283415
C29	8.7	Male	DG/CA4	0.571361	0.370174	0.311569
C30	15.67	Female	DG/CA4	0.615452	0.338854	0.356336
C31	16.55	Female	DG/CA4	0.59937	0.355591	0.301599
C32	14.9	Female	DG/CA4	0.539742	0.355272	0.364063
C33	17.09	Female	DG/CA4	0.529421	0.436941	0.381501
C34	13.32	Male	DG/CA4	0.579979	0.446548	0.378076
C35	16.3	Female	DG/CA4	0.44272	0.46674	0.399144
C36	18.96	Female	DG/CA4	0.550089	0.382588	0.330153
C37	18.16	Female	DG/CA4	0.495755	0.324842	0.385647
C38	14.32	Male	DG/CA4	0.499203	0.38664	0.36314
C39	11.43	Female	DG/CA4	0.596015	0.389703	0.415101
C40	9.52	Female	DG/CA4	0.425898	0.364027	0.420032
C41	12.9	Female	DG/CA4	0.580674	0.314198	0.383642
C42	11.71	Male	DG/CA4	0.666084	0.308959	0.243316
C43	14.5	Female	DG/CA4	0.47803	0.440056	0.343559
C44	16.27	Female	DG/CA4	0.533607	0.385532	0.396486
C45	13.41	Female	DG/CA4	0.585512	0.403418	0.372509
C46	16.77	Male	DG/CA4	0.58323	0.388322	0.297566
C47	11.64	Male	DG/CA4	0.521197	0.376248	0.351387
C48	14.76	Male	DG/CA4	0.543964	0.373091	0.416609
C49	16.04	Male	DG/CA4	0.479897	0.412718	0.36282
C50	15.49	Male	DG/CA4	0.478153	0.359335	0.305167
C51	15.47	Male	DG/CA4	0.554086	0.293364	0.376351
C52	12.41	Female	DG/CA4	0.49573	0.411275	0.360115
C53	9.87	Male	DG/CA4	0.581813	0.34988	0.365477
C54	8.38	Female	DG/CA4	0.587089	0.463438	0.370519
C55	8.81	Female	DG/CA4	0.479044	0.433015	0.361144
C56	11.28	Male	DG/CA4	0.646279	0.358148	0.333519
C57	11.92	Female	DG/CA4	0.473014	0.443977	0.361033
C58	12.15	Female	DG/CA4	0.623179	0.343846	0.379854
C59	11.93	Female	DG/CA4	0.587962	0.411454	0.427613
C60	16.73	Male	DG/CA4	0.560509	0.423836	0.384022
C61	12.59	Female	DG/CA4	0.479793	0.446271	0.308068
C62	9.28	Male	DG/CA4	0.49657	0.403464	0.378494
C63	13.36	Female	DG/CA4	0.561619	0.362064	0.315533
C64	11.85	Female	DG/CA4	0.512514	0.366076	0.366362
C65	12.35	Male	DG/CA4	0.513732	0.391942	0.368138
C66	10.75	Male	DG/CA4	0.515999	0.357313	0.315521
C67	8.55	Male	DG/CA4	0.499919	0.367292	0.434624
C68	11.13	Female	DG/CA4	0.52971	0.421242	0.31631
C69	9.73	Male	DG/CA4	0.443102	0.444719	0.425851
C70	8.03	Male	DG/CA4	0.499409	0.426913	0.358149
C71	11.27	Male	DG/CA4	0.490001	0.478472	0.374874
C72	9.1	Male	DG/CA4	0.600328	0.345656	0.305343
C73	9.74	Female	DG/CA4	0.485789	0.415604	0.390812
C74	16.71	Female	DG/CA4	0.529075	0.408419	0.387353
C75	16.02	Female	DG/CA4	0.524555	0.356095	0.378442
C76	16.48	Female	DG/CA4	0.566002	0.343957	0.383095
C77	15.12	Male	DG/CA4	0.566176	0.386589	0.298929
C78	8.65	Male	DG/CA4	0.531792	0.434919	0.326926
C79	17.22	Female	DG/CA4	0.537747	0.369309	0.325392
C80	11.53	Male	DG/CA4	0.517763	0.390155	0.381263
C81	10.21	Male	DG/CA4	0.522753	0.412678	0.391314
C82	11.91	Male	DG/CA4	0.507272	0.403199	0.361304
C83	10.48	Male	DG/CA4	0.486865	0.448675	0.352581
C84	11.01	Male	DG/CA4	0.604404	0.358123	0.354418
C85	17.41	Female	DG/CA4	0.460959	0.457535	0.417194
C86	8.48	Male	DG/CA4	0.588746	0.397231	0.357529
C87	16.34	Male	DG/CA4	0.630102	0.360881	0.26907
C88	10.05	Female	DG/CA4	0.600583	0.366123	0.260832

## Sheet: Fig7
ID	Age	Sex	Anterior_Posterior_segmentation	Long-axis	Tangentiality	Radiality
C01	9.05	Male	Anterior uncus	0.402693	0.500633	0.481317
C02	11.1	Male	Anterior uncus	0.417386	0.599279	0.441938
C03	9.95	Female	Anterior uncus	0.401453	0.452843	0.495992
C04	13.4	Male	Anterior uncus	0.488891	0.584599	0.373006
C05	17.1	Female	Anterior uncus	0.406844	0.522763	0.507272
C06	11.95	Female	Anterior uncus	0.430008	0.462927	0.471213
C07	10.81	Female	Anterior uncus	0.383998	0.516593	0.491941
C08	9.84	Female	Anterior uncus	0.41113	0.33728	0.58466
C09	8.01	Female	Anterior uncus	0.499149	0.520894	0.475165
C10	10	Female	Anterior uncus	0.459299	0.44727	0.507365
C11	8.47	Female	Anterior uncus	0.404744	0.468439	0.564545
C12	11.18	Male	Anterior uncus	0.341921	0.494431	0.511097
C13	9.55	Female	Anterior uncus	0.471505	0.545838	0.40361
C14	12.65	Female	Anterior uncus	0.459922	0.548883	0.464852
C15	11.3	Male	Anterior uncus	0.45001	0.407436	0.480995
C16	8.89	Female	Anterior uncus	0.40466	0.499192	0.465008
C17	14.16	Male	Anterior uncus	0.399021	0.453685	0.557176
C18	11.7	Male	Anterior uncus	0.336547	0.507274	0.429326
C19	15.4	Female	Anterior uncus	0.396217	0.526264	0.538711
C20	13.87	Female	Anterior uncus	0.443508	0.459669	0.560537
C21	17.13	Female	Anterior uncus	0.368195	0.469068	0.483442
C22	14.62	Male	Anterior uncus	0.449649	0.542023	0.497396
C23	15.39	Female	Anterior uncus	0.40955	0.475884	0.583227
C24	8.63	Male	Anterior uncus	0.4217	0.467917	0.490076
C25	11.02	Male	Anterior uncus	0.388395	0.40166	0.598926
C26	9.08	Male	Anterior uncus	0.454088	0.44315	0.512893
C27	12.39	Male	Anterior uncus	0.461774	0.509627	0.520328
C28	15.78	Female	Anterior uncus	0.539751	0.556446	0.395482
C29	8.7	Male	Anterior uncus	0.420247	0.516568	0.412751
C30	15.67	Female	Anterior uncus	0.51856	0.561321	0.40622
C31	16.55	Female	Anterior uncus	0.463799	0.571588	0.401388
C32	14.9	Female	Anterior uncus	0.342333	0.414472	0.566844
C33	17.09	Female	Anterior uncus	0.409646	0.630738	0.382701
C34	13.32	Male	Anterior uncus	0.461561	0.474628	0.576032
C35	16.3	Female	Anterior uncus	0.464377	0.5066	0.471933
C36	18.96	Female	Anterior uncus	0.450937	0.538748	0.425849
C37	18.16	Female	Anterior uncus	0.388643	0.483667	0.571544
C38	14.32	Male	Anterior uncus	0.482835	0.399131	0.470245
C39	11.43	Female	Anterior uncus	0.531965	0.3879	0.483008
C40	9.52	Female	Anterior uncus	0.367161	0.474498	0.470836
C41	12.9	Female	Anterior uncus	0.385853	0.503372	0.460239
C42	11.71	Male	Anterior uncus	0.457351	0.540326	0.363876
C43	14.5	Female	Anterior uncus	0.45777	0.447628	0.487759
C44	16.27	Female	Anterior uncus	0.371547	0.488541	0.557397
C45	13.41	Female	Anterior uncus	0.510237	0.448479	0.530716
C46	16.77	Male	Anterior uncus	0.499605	0.560026	0.443668
C47	11.64	Male	Anterior uncus	0.415216	0.520344	0.540056
C48	14.76	Male	Anterior uncus	0.400215	0.499753	0.549595
C49	16.04	Male	Anterior uncus	0.379511	0.608686	0.450418
C50	15.49	Male	Anterior uncus	0.444961	0.511964	0.463121
C51	15.47	Male	Anterior uncus	0.468993	0.531366	0.51007
C52	12.41	Female	Anterior uncus	0.387726	0.405562	0.535636
C53	9.87	Male	Anterior uncus	0.405322	0.469765	0.449157
C54	8.38	Female	Anterior uncus	0.441179	0.552762	0.448882
C55	8.81	Female	Anterior uncus	0.468635	0.494143	0.526009
C56	11.28	Male	Anterior uncus	0.504627	0.436082	0.488529
C57	11.92	Female	Anterior uncus	0.459519	0.461796	0.464739
C58	12.15	Female	Anterior uncus	0.460592	0.452828	0.518894
C59	11.93	Female	Anterior uncus	0.436593	0.632377	0.431672
C60	16.73	Male	Anterior uncus	0.478549	0.493583	0.586959
C61	12.59	Female	Anterior uncus	0.419329	0.520163	0.511259
C62	9.28	Male	Anterior uncus	0.441125	0.42279	0.457486
C63	13.36	Female	Anterior uncus	0.472311	0.497791	0.447283
C64	11.85	Female	Anterior uncus	0.383059	0.470746	0.500335
C65	12.35	Male	Anterior uncus	0.431257	0.533067	0.505724
C66	10.75	Male	Anterior uncus	0.486011	0.48287	0.459146
C67	8.55	Male	Anterior uncus	0.350338	0.510935	0.573052
C68	11.13	Female	Anterior uncus	0.40155	0.412456	0.535092
C69	9.73	Male	Anterior uncus	0.365994	0.446977	0.601568
C70	8.03	Male	Anterior uncus	0.415251	0.476427	0.497299
C71	11.27	Male	Anterior uncus	0.43686	0.548315	0.488548
C72	9.1	Male	Anterior uncus	0.405739	0.436189	0.46129
C73	9.74	Female	Anterior uncus	0.382399	0.455269	0.527128
C74	16.71	Female	Anterior uncus	0.484278	0.597305	0.441247
C75	16.02	Female	Anterior uncus	0.389283	0.467361	0.537893
C76	16.48	Female	Anterior uncus	0.41132	0.471403	0.511495
C77	15.12	Male	Anterior uncus	0.393187	0.455198	0.52451
C78	8.65	Male	Anterior uncus	0.47003	0.41173	0.532245
C79	17.22	Female	Anterior uncus	0.478617	0.456067	0.497676
C80	11.53	Male	Anterior uncus	0.468095	0.462975	0.480663
C81	10.21	Male	Anterior uncus	0.377056	0.494967	0.499128
C82	11.91	Male	Anterior uncus	0.430187	0.332387	0.581538
C83	10.48	Male	Anterior uncus	0.438476	0.501967	0.468926
C84	11.01	Male	Anterior uncus	0.452851	0.531312	0.481047
C85	17.41	Female	Anterior uncus	0.358906	0.464949	0.582809
C86	8.48	Male	Anterior uncus	0.480229	0.477933	0.498997
C87	16.34	Male	Anterior uncus	0.457929	0.406181	0.493597
C88	10.05	Female	Anterior uncus	0.420513	0.507594	0.438653
C01	9.05	Male	Anterior lateral	0.550277	0.589654	0.347048
C02	11.1	Male	Anterior lateral	0.598029	0.504996	0.32218
C03	9.95	Female	Anterior lateral	0.475251	0.590156	0.387317
C04	13.4	Male	Anterior lateral	0.583649	0.478194	0.355576
C05	17.1	Female	Anterior lateral	0.649784	0.490083	0.279677
C06	11.95	Female	Anterior lateral	0.576449	0.511764	0.392504
C07	10.81	Female	Anterior lateral	0.600019	0.562838	0.330252
C08	9.84	Female	Anterior lateral	0.500569	0.569866	0.390799
C09	8.01	Female	Anterior lateral	0.669848	0.471021	0.308767
C10	10	Female	Anterior lateral	0.638196	0.455337	0.364994
C11	8.47	Female	Anterior lateral	0.590769	0.45182	0.421743
C12	11.18	Male	Anterior lateral	0.577483	0.508407	0.354685
C13	9.55	Female	Anterior lateral	0.577989	0.490864	0.368147
C14	12.65	Female	Anterior lateral	0.646737	0.419628	0.343322
C15	11.3	Male	Anterior lateral	0.604583	0.513268	0.3853
C16	8.89	Female	Anterior lateral	0.518634	0.470887	0.410539
C17	14.16	Male	Anterior lateral	0.630509	0.46146	0.375664
C18	11.7	Male	Anterior lateral	0.63022	0.505866	0.29939
C19	15.4	Female	Anterior lateral	0.596216	0.521266	0.354546
C20	13.87	Female	Anterior lateral	0.537908	0.537613	0.374179
C21	17.13	Female	Anterior lateral	0.534207	0.605101	0.316105
C22	14.62	Male	Anterior lateral	0.581014	0.521531	0.322256
C23	15.39	Female	Anterior lateral	0.623688	0.542213	0.323396
C24	8.63	Male	Anterior lateral	0.590266	0.521023	0.380314
C25	11.02	Male	Anterior lateral	0.592031	0.478315	0.409027
C26	9.08	Male	Anterior lateral	0.520456	0.509861	0.389008
C27	12.39	Male	Anterior lateral	0.636966	0.505873	0.34112
C28	15.78	Female	Anterior lateral	0.644064	0.507212	0.30619
C29	8.7	Male	Anterior lateral	0.477377	0.530709	0.373251
C30	15.67	Female	Anterior lateral	0.587198	0.551857	0.310259
C31	16.55	Female	Anterior lateral	0.583964	0.477619	0.367327
C32	14.9	Female	Anterior lateral	0.60114	0.506594	0.336375
C33	17.09	Female	Anterior lateral	0.579456	0.553956	0.290362
C34	13.32	Male	Anterior lateral	0.583897	0.483855	0.438933
C35	16.3	Female	Anterior lateral	0.530701	0.576738	0.287367
C36	18.96	Female	Anterior lateral	0.577347	0.54837	0.298169
C37	18.16	Female	Anterior lateral	0.547403	0.441058	0.457877
C38	14.32	Male	Anterior lateral	0.537322	0.578866	0.318204
C39	11.43	Female	Anterior lateral	0.578216	0.518236	0.344984
C40	9.52	Female	Anterior lateral	0.552454	0.552275	0.366609
C41	12.9	Female	Anterior lateral	0.598995	0.502178	0.309197
C42	11.71	Male	Anterior lateral	0.58831	0.538275	0.277674
C43	14.5	Female	Anterior lateral	0.576138	0.547319	0.330692
C44	16.27	Female	Anterior lateral	0.621001	0.509566	0.332245
C45	13.41	Female	Anterior lateral	0.528625	0.512055	0.409105
C46	16.77	Male	Anterior lateral	0.575132	0.464673	0.404613
C47	11.64	Male	Anterior lateral	0.572437	0.50025	0.376359
C48	14.76	Male	Anterior lateral	0.561103	0.502157	0.37949
C49	16.04	Male	Anterior lateral	0.62357	0.496512	0.346269
C50	15.49	Male	Anterior lateral	0.576822	0.516502	0.354445
C51	15.47	Male	Anterior lateral	0.558523	0.478329	0.377303
C52	12.41	Female	Anterior lateral	0.476028	0.634691	0.304115
C53	9.87	Male	Anterior lateral	0.433446	0.530723	0.368718
C54	8.38	Female	Anterior lateral	0.501805	0.53339	0.408948
C55	8.81	Female	Anterior lateral	0.558422	0.457619	0.431583
C56	11.28	Male	Anterior lateral	0.558899	0.474966	0.365108
C57	11.92	Female	Anterior lateral	0.563282	0.568329	0.348971
C58	12.15	Female	Anterior lateral	0.602511	0.520888	0.352557
C59	11.93	Female	Anterior lateral	0.563418	0.575781	0.353162
C60	16.73	Male	Anterior lateral	0.658261	0.424993	0.390252
C61	12.59	Female	Anterior lateral	0.549242	0.558037	0.33546
C62	9.28	Male	Anterior lateral	0.498837	0.565505	0.330026
C63	13.36	Female	Anterior lateral	0.62172	0.508503	0.349174
C64	11.85	Female	Anterior lateral	0.607823	0.484132	0.401665
C65	12.35	Male	Anterior lateral	0.534903	0.473305	0.441208
C66	10.75	Male	Anterior lateral	0.606223	0.462411	0.344587
C67	8.55	Male	Anterior lateral	0.563213	0.513033	0.437579
C68	11.13	Female	Anterior lateral	0.556226	0.472321	0.408207
C69	9.73	Male	Anterior lateral	0.499315	0.515573	0.447179
C70	8.03	Male	Anterior lateral	0.515482	0.535116	0.368846
C71	11.27	Male	Anterior lateral	0.574435	0.559428	0.332502
C72	9.1	Male	Anterior lateral	0.524098	0.500658	0.382171
C73	9.74	Female	Anterior lateral	0.538583	0.524209	0.400711
C74	16.71	Female	Anterior lateral	0.596953	0.493331	0.340178
C75	16.02	Female	Anterior lateral	0.561081	0.558071	0.318379
C76	16.48	Female	Anterior lateral	0.634921	0.455262	0.335305
C77	15.12	Male	Anterior lateral	0.600302	0.551361	0.30129
C78	8.65	Male	Anterior lateral	0.498209	0.558548	0.294034
C79	17.22	Female	Anterior lateral	0.581521	0.520605	0.346544
C80	11.53	Male	Anterior lateral	0.49444	0.473245	0.434641
C81	10.21	Male	Anterior lateral	0.562543	0.560937	0.34828
C82	11.91	Male	Anterior lateral	0.547197	0.486167	0.428252
C83	10.48	Male	Anterior lateral	0.60789	0.481686	0.340899
C84	11.01	Male	Anterior lateral	0.510807	0.473692	0.456367
C85	17.41	Female	Anterior lateral	0.661385	0.496706	0.28053
C86	8.48	Male	Anterior lateral	0.53008	0.461692	0.449199
C87	16.34	Male	Anterior lateral	0.529814	0.545532	0.359074
C88	10.05	Female	Anterior lateral	0.576196	0.557143	0.326508
C01	9.05	Male	Body anterior	0.639736	0.443638	0.380607
C02	11.1	Male	Body anterior	0.694116	0.389685	0.294009
C03	9.95	Female	Body anterior	0.660734	0.430575	0.323767
C04	13.4	Male	Body anterior	0.683885	0.434819	0.349927
C05	17.1	Female	Body anterior	0.758851	0.419685	0.251201
C06	11.95	Female	Body anterior	0.69052	0.436192	0.319496
C07	10.81	Female	Body anterior	0.774721	0.388957	0.2616
C08	9.84	Female	Body anterior	0.623054	0.446922	0.205895
C09	8.01	Female	Body anterior	0.65969	0.492948	0.357554
C10	10	Female	Body anterior	0.73387	0.429318	0.289679
C11	8.47	Female	Body anterior	0.613794	0.424582	0.400454
C12	11.18	Male	Body anterior	0.646255	0.402006	0.394085
C13	9.55	Female	Body anterior	0.744753	0.406587	0.313069
C14	12.65	Female	Body anterior	0.66094	0.471056	0.32235
C15	11.3	Male	Body anterior	0.640512	0.463454	0.301303
C16	8.89	Female	Body anterior	0.566265	0.422467	0.409526
C17	14.16	Male	Body anterior	0.650333	0.454961	0.359689
C18	11.7	Male	Body anterior	0.652458	0.455415	0.338655
C19	15.4	Female	Body anterior	0.655698	0.481941	0.335163
C20	13.87	Female	Body anterior	0.650196	0.439463	0.417638
C21	17.13	Female	Body anterior	0.688957	0.433109	0.30821
C22	14.62	Male	Body anterior	0.713218	0.44257	0.313434
C23	15.39	Female	Body anterior	0.726585	0.438809	0.324583
C24	8.63	Male	Body anterior	0.625033	0.398258	0.351713
C25	11.02	Male	Body anterior	0.717063	0.362718	0.362336
C26	9.08	Male	Body anterior	0.647515	0.446872	0.328342
C27	12.39	Male	Body anterior	0.70687	0.364099	0.376114
C28	15.78	Female	Body anterior	0.719034	0.37769	0.366593
C29	8.7	Male	Body anterior	0.759856	0.379198	0.302798
C30	15.67	Female	Body anterior	0.741353	0.400503	0.209294
C31	16.55	Female	Body anterior	0.699474	0.417804	0.366915
C32	14.9	Female	Body anterior	0.737506	0.367466	0.317028
C33	17.09	Female	Body anterior	0.685995	0.422719	0.302986
C34	13.32	Male	Body anterior	0.691956	0.468374	0.324163
C35	16.3	Female	Body anterior	0.640186	0.494828	0.290351
C36	18.96	Female	Body anterior	0.728298	0.432342	0.2324
C37	18.16	Female	Body anterior	0.620199	0.402004	0.437264
C38	14.32	Male	Body anterior	0.655161	0.45559	0.270989
C39	11.43	Female	Body anterior	0.664873	0.459331	0.317081
C40	9.52	Female	Body anterior	0.649406	0.440179	0.32526
C41	12.9	Female	Body anterior	0.685709	0.414101	0.305363
C42	11.71	Male	Body anterior	0.792796	0.386245	0.229514
C43	14.5	Female	Body anterior	0.784428	0.362922	0.280389
C44	16.27	Female	Body anterior	0.678937	0.426024	0.390206
C45	13.41	Female	Body anterior	0.654753	0.456791	0.382549
C46	16.77	Male	Body anterior	0.649827	0.495031	0.228527
C47	11.64	Male	Body anterior	0.731714	0.412936	0.333807
C48	14.76	Male	Body anterior	0.757961	0.389753	0.2698
C49	16.04	Male	Body anterior	0.736155	0.423213	0.287387
C50	15.49	Male	Body anterior	0.58809	0.449216	0.409585
C51	15.47	Male	Body anterior	0.691565	0.429179	0.349943
C52	12.41	Female	Body anterior	0.705287	0.446566	0.272485
C53	9.87	Male	Body anterior	0.722606	0.441877	0.238376
C54	8.38	Female	Body anterior	0.582278	0.470839	0.391569
C55	8.81	Female	Body anterior	0.696582	0.460256	0.359561
C56	11.28	Male	Body anterior	0.628368	0.376292	0.471282
C57	11.92	Female	Body anterior	0.694067	0.440084	0.349167
C58	12.15	Female	Body anterior	0.667573	0.437589	0.396903
C59	11.93	Female	Body anterior	0.60376	0.431265	0.483686
C60	16.73	Male	Body anterior	0.62369	0.457261	0.387583
C61	12.59	Female	Body anterior	0.625089	0.499796	0.314566
C62	9.28	Male	Body anterior	0.648862	0.484086	0.251769
C63	13.36	Female	Body anterior	0.737971	0.39779	0.306946
C64	11.85	Female	Body anterior	0.634008	0.39816	0.424162
C65	12.35	Male	Body anterior	0.57552	0.482923	0.418658
C66	10.75	Male	Body anterior	0.656236	0.476153	0.318678
C67	8.55	Male	Body anterior	0.564712	0.434355	0.447724
C68	11.13	Female	Body anterior	0.617887	0.40905	0.409144
C69	9.73	Male	Body anterior	0.602297	0.44692	0.395572
C70	8.03	Male	Body anterior	0.629391	0.400895	0.433823
C71	11.27	Male	Body anterior	0.721125	0.44229	0.266669
C72	9.1	Male	Body anterior	0.662409	0.457256	0.336144
C73	9.74	Female	Body anterior	0.693868	0.441956	0.296819
C74	16.71	Female	Body anterior	0.652672	0.48218	0.323067
C75	16.02	Female	Body anterior	0.69774	0.465373	0.26232
C76	16.48	Female	Body anterior	0.76939	0.391358	0.244927
C77	15.12	Male	Body anterior	0.701859	0.429846	0.338576
C78	8.65	Male	Body anterior	0.704862	0.418833	0.229148
C79	17.22	Female	Body anterior	0.667166	0.434751	0.33019
C80	11.53	Male	Body anterior	0.546712	0.449693	0.421008
C81	10.21	Male	Body anterior	0.656178	0.423951	0.33869
C82	11.91	Male	Body anterior	0.737806	0.360836	0.312781
C83	10.48	Male	Body anterior	0.71855	0.370514	0.352817
C84	11.01	Male	Body anterior	0.665759	0.407923	0.382674
C85	17.41	Female	Body anterior	0.842036	0.293066	0.233878
C86	8.48	Male	Body anterior	0.635098	0.389127	0.398467
C87	16.34	Male	Body anterior	0.739424	0.350552	0.341051
C88	10.05	Female	Body anterior	0.735973	0.380492	0.293633
C01	9.05	Male	Body posterior	0.741224	0.44599	0.304052
C02	11.1	Male	Body posterior	0.73663	0.45458	0.288605
C03	9.95	Female	Body posterior	0.744212	0.384761	0.366066
C04	13.4	Male	Body posterior	0.685496	0.442974	0.409042
C05	17.1	Female	Body posterior	0.627145	0.483364	0.376413
C06	11.95	Female	Body posterior	0.753325	0.413228	0.293065
C07	10.81	Female	Body posterior	0.681809	0.494519	0.301274
C08	9.84	Female	Body posterior	0.743481	0.411301	0.218789
C09	8.01	Female	Body posterior	0.629895	0.503269	0.358713
C10	10	Female	Body posterior	0.708623	0.439666	0.361738
C11	8.47	Female	Body posterior	0.730049	0.377045	0.406492
C12	11.18	Male	Body posterior	0.715671	0.429388	0.36327
C13	9.55	Female	Body posterior	0.751386	0.414718	0.288173
C14	12.65	Female	Body posterior	0.730779	0.40633	0.316635
C15	11.3	Male	Body posterior	0.734729	0.454371	0.30752
C16	8.89	Female	Body posterior	0.587289	0.428928	0.425846
C17	14.16	Male	Body posterior	0.683443	0.489332	0.33859
C18	11.7	Male	Body posterior	0.60507	0.482422	0.387605
C19	15.4	Female	Body posterior	0.718781	0.428722	0.395386
C20	13.87	Female	Body posterior	0.614342	0.480093	0.424401
C21	17.13	Female	Body posterior	0.717825	0.385465	0.381936
C22	14.62	Male	Body posterior	0.748432	0.428903	0.268397
C23	15.39	Female	Body posterior	0.762168	0.385506	0.334429
C24	8.63	Male	Body posterior	0.779694	0.426738	0.303588
C25	11.02	Male	Body posterior	0.786703	0.35858	0.376156
C26	9.08	Male	Body posterior	0.701391	0.420485	0.319613
C27	12.39	Male	Body posterior	0.658138	0.473622	0.401064
C28	15.78	Female	Body posterior	0.636401	0.47346	0.437579
C29	8.7	Male	Body posterior	0.78755	0.377212	0.306275
C30	15.67	Female	Body posterior	0.775002	0.403084	0.316626
C31	16.55	Female	Body posterior	0.716565	0.41293	0.374551
C32	14.9	Female	Body posterior	0.71493	0.400648	0.388124
C33	17.09	Female	Body posterior	0.707967	0.420854	0.393086
C34	13.32	Male	Body posterior	0.701439	0.431326	0.421486
C35	16.3	Female	Body posterior	0.75174	0.369283	0.339914
C36	18.96	Female	Body posterior	0.708671	0.489002	0.276358
C37	18.16	Female	Body posterior	0.706195	0.411448	0.410383
C38	14.32	Male	Body posterior	0.79054	0.375436	0.339638
C39	11.43	Female	Body posterior	0.749497	0.428533	0.36127
C40	9.52	Female	Body posterior	0.732859	0.441958	0.302846
C41	12.9	Female	Body posterior	0.735461	0.430514	0.325359
C42	11.71	Male	Body posterior	0.700679	0.505132	0.282493
C43	14.5	Female	Body posterior	0.662713	0.462409	0.366685
C44	16.27	Female	Body posterior	0.722685	0.462891	0.350546
C45	13.41	Female	Body posterior	0.719524	0.448275	0.332711
C46	16.77	Male	Body posterior	0.777779	0.395606	0.306314
C47	11.64	Male	Body posterior	0.732599	0.392362	0.337023
C48	14.76	Male	Body posterior	0.689453	0.420355	0.3896
C49	16.04	Male	Body posterior	0.719185	0.378234	0.421172
C50	15.49	Male	Body posterior	0.777141	0.390257	0.340978
C51	15.47	Male	Body posterior	0.69628	0.380799	0.440812
C52	12.41	Female	Body posterior	0.716727	0.426348	0.348628
C53	9.87	Male	Body posterior	0.732619	0.409876	0.287818
C54	8.38	Female	Body posterior	0.747985	0.406549	0.368494
C55	8.81	Female	Body posterior	0.647327	0.460501	0.323068
C56	11.28	Male	Body posterior	0.72585	0.395771	0.361617
C57	11.92	Female	Body posterior	0.670799	0.470887	0.394075
C58	12.15	Female	Body posterior	0.679363	0.388167	0.432836
C59	11.93	Female	Body posterior	0.713717	0.376861	0.443889
C60	16.73	Male	Body posterior	0.733879	0.3857	0.403128
C61	12.59	Female	Body posterior	0.716469	0.390045	0.378053
C62	9.28	Male	Body posterior	0.691271	0.468264	0.306915
C63	13.36	Female	Body posterior	0.717683	0.465661	0.31261
C64	11.85	Female	Body posterior	0.67698	0.420398	0.348856
C65	12.35	Male	Body posterior	0.776678	0.371235	0.345271
C66	10.75	Male	Body posterior	0.770091	0.44889	0.260172
C67	8.55	Male	Body posterior	0.77204	0.384499	0.337127
C68	11.13	Female	Body posterior	0.729114	0.43234	0.312191
C69	9.73	Male	Body posterior	0.770444	0.3748	0.307383
C70	8.03	Male	Body posterior	0.748554	0.34698	0.322155
C71	11.27	Male	Body posterior	0.759513	0.398727	0.346828
C72	9.1	Male	Body posterior	0.78119	0.333544	0.298811
C73	9.74	Female	Body posterior	0.695537	0.441718	0.329992
C74	16.71	Female	Body posterior	0.689264	0.494701	0.382411
C75	16.02	Female	Body posterior	0.81943	0.347743	0.286519
C76	16.48	Female	Body posterior	0.705121	0.422895	0.345003
C77	15.12	Male	Body posterior	0.652937	0.443834	0.40574
C78	8.65	Male	Body posterior	0.804575	0.397297	0.262349
C79	17.22	Female	Body posterior	0.727494	0.435091	0.371784
C80	11.53	Male	Body posterior	0.76019	0.368642	0.327006
C81	10.21	Male	Body posterior	0.748733	0.368713	0.322969
C82	11.91	Male	Body posterior	0.66323	0.436406	0.395626
C83	10.48	Male	Body posterior	0.776708	0.31585	0.412978
C84	11.01	Male	Body posterior	0.681451	0.453882	0.332922
C85	17.41	Female	Body posterior	0.680533	0.481355	0.379271
C86	8.48	Male	Body posterior	0.736067	0.388142	0.352204
C87	16.34	Male	Body posterior	0.759743	0.440985	0.379862
C88	10.05	Female	Body posterior	0.664414	0.445376	0.390346
C01	9.05	Male	Posterior	0.446368	0.590716	0.433731
C02	11.1	Male	Posterior	0.473093	0.675226	0.259921
C03	9.95	Female	Posterior	0.539717	0.539382	0.302812
C04	13.4	Male	Posterior	0.400689	0.452109	0.550661
C05	17.1	Female	Posterior	0.458283	0.642023	0.344627
C06	11.95	Female	Posterior	0.531278	0.586043	0.360207
C07	10.81	Female	Posterior	0.437419	0.634931	0.422756
C08	9.84	Female	Posterior	0.493059	0.57233	0.367002
C09	8.01	Female	Posterior	0.559928	0.599862	0.320055
C10	10	Female	Posterior	0.610203	0.488921	0.395911
C11	8.47	Female	Posterior	0.501647	0.527314	0.504036
C12	11.18	Male	Posterior	0.539652	0.616664	0.356383
C13	9.55	Female	Posterior	0.505625	0.56437	0.38281
C14	12.65	Female	Posterior	0.519971	0.531526	0.435883
C15	11.3	Male	Posterior	0.572271	0.541407	0.317018
C16	8.89	Female	Posterior	0.393129	0.499327	0.410257
C17	14.16	Male	Posterior	0.422279	0.59369	0.459977
C18	11.7	Male	Posterior	0.532825	0.605493	0.36679
C19	15.4	Female	Posterior	0.516799	0.520789	0.464552
C20	13.87	Female	Posterior	0.547008	0.455533	0.410842
C21	17.13	Female	Posterior	0.547985	0.499722	0.429615
C22	14.62	Male	Posterior	0.588969	0.485311	0.382566
C23	15.39	Female	Posterior	0.642934	0.454622	0.430861
C24	8.63	Male	Posterior	0.573815	0.488662	0.432007
C25	11.02	Male	Posterior	0.609518	0.466733	0.445311
C26	9.08	Male	Posterior	0.499367	0.565307	0.385285
C27	12.39	Male	Posterior	0.534366	0.535815	0.421592
C28	15.78	Female	Posterior	0.459059	0.492499	0.507904
C29	8.7	Male	Posterior	0.558116	0.437036	0.443007
C30	15.67	Female	Posterior	0.461483	0.541148	0.463579
C31	16.55	Female	Posterior	0.520284	0.478004	0.47052
C32	14.9	Female	Posterior	0.461267	0.554168	0.410365
C33	17.09	Female	Posterior	0.486818	0.561118	0.37854
C34	13.32	Male	Posterior	0.465041	0.555832	0.465675
C35	16.3	Female	Posterior	0.462075	0.604776	0.374946
C36	18.96	Female	Posterior	0.581201	0.522728	0.356808
C37	18.16	Female	Posterior	0.478086	0.480341	0.509477
C38	14.32	Male	Posterior	0.589601	0.525368	0.331618
C39	11.43	Female	Posterior	0.515298	0.576615	0.361487
C40	9.52	Female	Posterior	0.491789	0.625943	0.334653
C41	12.9	Female	Posterior	0.411888	0.697222	0.301351
C42	11.71	Male	Posterior	0.49043	0.60901	0.32368
C43	14.5	Female	Posterior	0.493375	0.527085	0.463745
C44	16.27	Female	Posterior	0.59309	0.472852	0.402218
C45	13.41	Female	Posterior	0.597597	0.47894	0.336799
C46	16.77	Male	Posterior	0.598522	0.453902	0.437318
C47	11.64	Male	Posterior	0.434579	0.588068	0.453717
C48	14.76	Male	Posterior	0.411921	0.480174	0.52284
C49	16.04	Male	Posterior	0.532122	0.515269	0.413891
C50	15.49	Male	Posterior	0.539243	0.467575	0.454443
C51	15.47	Male	Posterior	0.399346	0.526491	0.533544
C52	12.41	Female	Posterior	0.453513	0.548409	0.489868
C53	9.87	Male	Posterior	0.484601	0.505146	0.460986
C54	8.38	Female	Posterior	0.530642	0.510565	0.45833
C55	8.81	Female	Posterior	0.39389	0.437767	0.362703
C56	11.28	Male	Posterior	0.61793	0.468654	0.473666
C57	11.92	Female	Posterior	0.56382	0.547289	0.352699
C58	12.15	Female	Posterior	0.483308	0.495741	0.50153
C59	11.93	Female	Posterior	0.593946	0.507511	0.430255
C60	16.73	Male	Posterior	0.502378	0.521227	0.486179
C61	12.59	Female	Posterior	0.423221	0.453348	0.552919
C62	9.28	Male	Posterior	0.452207	0.564622	0.414932
C63	13.36	Female	Posterior	0.451124	0.664697	0.334488
C64	11.85	Female	Posterior	0.562827	0.560092	0.37721
C65	12.35	Male	Posterior	0.571542	0.464324	0.475339
C66	10.75	Male	Posterior	0.670208	0.446842	0.378331
C67	8.55	Male	Posterior	0.490274	0.580829	0.419282
C68	11.13	Female	Posterior	0.54004	0.60398	0.331772
C69	9.73	Male	Posterior	0.481417	0.539926	0.468023
C70	8.03	Male	Posterior	0.598853	0.484043	0.424284
C71	11.27	Male	Posterior	0.62857	0.548894	0.352247
C72	9.1	Male	Posterior	0.657359	0.413911	0.43851
C73	9.74	Female	Posterior	0.484835	0.542039	0.451533
C74	16.71	Female	Posterior	0.425027	0.552284	0.468371
C75	16.02	Female	Posterior	0.449678	0.585444	0.416802
C76	16.48	Female	Posterior	0.481389	0.541005	0.457076
C77	15.12	Male	Posterior	0.543307	0.470158	0.472474
C78	8.65	Male	Posterior	0.586925	0.626199	0.223878
C79	17.22	Female	Posterior	0.502301	0.531383	0.413843
C80	11.53	Male	Posterior	0.581899	0.526616	0.367905
C81	10.21	Male	Posterior	0.635028	0.501887	0.374602
C82	11.91	Male	Posterior	0.469735	0.556472	0.463845
C83	10.48	Male	Posterior	0.510354	0.489649	0.472905
C84	11.01	Male	Posterior	0.536923	0.509475	0.444883
C85	17.41	Female	Posterior	0.425094	0.523081	0.519961
C86	8.48	Male	Posterior	0.501296	0.583377	0.355843
C87	16.34	Male	Posterior	0.471911	0.588734	0.238315
C88	10.05	Female	Posterior	0.387271	0.506064	0.503683

## Sheet: Fig8_9
Surface t-statistic maps to reproduce figures 8 and 9 can be found at:	https://osf.io/5fhyu/
